# Supplementary material for: Cognitive dysfunction in naturally occurring canine idiopathic epilepsy
Source: PLoS One. 2018 Feb 8;13(2):e0192182. doi: 10.1371/journal.pone.0192182 (PMC5805257; doi:10.1371/journal.pone.0192182)
Supplement: S1 Dataset — (XLSX) [file pone.0192182.s001.xlsx]

## Sheet: Packer et al 2018 Dataset
NUMBER	PURECROSS	BREED	GENDERDOG	SEX	NEUTER	AGEYEARS	WEIGHTKG	INSURANCE	EVERSEIZURE	TWOORMORESEIZURE	SIXMSIXYEARS	URINEBLOODNORMAL	EPILEPSY	IVETFCRITERIAMET	AGEFIRSTSZMONTHS	IVETF2	CLUSTERS	STATUS	MEDICATED	POLYTHERAPY	NumberAEDs	IMP	PB	LEV	KBR	ZONI	SZFREQBEFOREREGIME	SZFREQCURRENTREGIME	DRUGRESPONSE	SEIZURESPAST3MONTHS	PACECIRCLEWANDER	STAREBLANKLY	STUCKBEHINDOBJECTS	NOTRECOGNISE	WALKINTOWALLS	AVOIDPATTED	FINDINGFOOD	SIXMONTHPACE	SIXMONTHSTARE	SIXMONTHSURINATEDEFECATE	SIXMONTHSFINDINGFOOD	SIXMONTHSRECOGNISE	SIXMONTHACTIVITY	CCDRScore	CCDRBinary	Traininghistory	Punishmentmethods	Rewardmethods	TRAININGMETHOD
4040	Pure-bred	Border Collie	Female neutered	F	N	4.25	21	Yes	Yes	Yes	Yes	Yes	Affected	YES	42	0	1	0	No	NAIVE	NONE	0	0	0	0	0	NA	NA	NA	0	Never	Never	Never	Never	Never	Never	Never	The same	The same	The same	The same	The same	The same	34	0	NA	0	3	Reward only
3542	Pure-bred	Pug	Female neutered	F	N	4.92	10	Yes	Yes	Yes	Yes	Yes	Affected	YES	46	0	0	1	No	NAIVE	NONE	0	0	0	0	0	NA	NA	NA	0	Never	Never	Never	Never	Never	Never	Never	The same	The same	The same	The same	The same	Slightly less	35	0	0	0	3	Reward only
3011	Pure-bred	Border Collie	Male entire	M	E	6.33	21	No	Yes	Yes	Yes	Yes	Affected	YES	48	0	1	0	No	NAIVE	NONE	0	0	0	0	0	NA	NA	NA	0	Never	Never	Never	Never	Never	Never	Never	The same	The same	The same	The same	The same	The same	34	0	4	1	4	Mixed
3834	Cross-bred	Cross Breed	Male neutered	M	N	7.08	37	No	Yes	Yes	Yes	Yes	Affected	YES	10	0	0	0	No	NAIVE	NONE	0	0	0	0	0	NA	NA	NA	0	Never	Never	Never	Never	Never	Never	Never	The same	The same	The same	The same	The same	Slightly less	35	0	3	2	4	Mixed
2926	Pure-bred	Pomeranian	Male neutered	M	N	7.33	4	Yes	Yes	Yes	Yes	Yes	Affected	YES	NA	0	0	0	No	NAIVE	NONE	0	0	0	0	0	NA	NA	NA	0	Never	Never	Never	Never	Never	Never	Never	The same	The same	The same	The same	The same	The same	34	0	2	2	4	Mixed
489	Cross-bred	Cross Breed	Female neutered	F	N	7.83	19	Yes	Yes	Yes	Yes	Yes	Affected	YES	60	1	0	0	No	NAIVE	NONE	0	0	0	0	0	NA	NA	NA	0	Never	Never	Never	Never	Never	Never	Never	The same	The same	Slightly more	The same	The same	The same	35	0	0	1	3	Mixed
1247	Pure-bred	Retriever (Labrador)	Male neutered	M	N	8.5	29	Yes	Yes	Yes	Yes	Yes	Affected	YES	72	0	0	0	No	NAIVE	NONE	0	0	0	0	0	NA	NA	NA	0	Never	Never	Never	Never	Never	Never	Never	Much less	The same	The same	The same	The same	Slightly less	33	0	0	2	3	Mixed
1050	Pure-bred	Schipperke	Male neutered	M	N	11.25	8	Yes	Yes	Yes	Yes	Yes	Affected	YES	24	0	0	0	No	NAIVE	NONE	0	0	0	0	0	NA	NA	NA	0	Never	Never	Never	Never	Never	Never	Never	The same	The same	The same	The same	The same	Slightly less	35	0	1	1	4	Mixed
1607	Pure-bred	Border Collie	Female neutered	F	N	12	20	Yes	Yes	Yes	Yes	Yes	Affected	YES	8	0	1	0	No	NAIVE	NONE	0	0	0	0	0	NA	NA	NA	0	Never	Never	Never	Never	Never	Once a month	Never	The same	The same	The same	The same	The same	Slightly more	34	0	3	1	4	Mixed
3957	Cross-bred	Cross Breed	Female neutered	F	N	12.33	12	No	Yes	Yes	Yes	Yes	Affected	YES	41	0	1	1	No	NAIVE	NONE	0	0	0	0	0	NA	NA	NA	0	Never	Never	Never	Never	Never	Never	Never	The same	The same	The same	The same	The same	The same	34	0	0	0	2	Reward only
3247	Pure-bred	Retriever (Labrador)	Male neutered	M	N	3.75	30	Yes	Yes	Yes	Yes	Yes	Affected	YES	40	0	0	0	No	NAIVE	NONE	0	0	0	0	0	NA	NA	NA	1	Never	Never	Never	Never	Never	Once a month	1-30% of the times	The same	The same	The same	The same	The same	The same	36	0	NA	0	3	Reward only
3302	Cross-bred	Cross Breed	Male neutered	M	N	4.5	46	No	Yes	Yes	Yes	Yes	Affected	YES	38	0	0	1	No	NAIVE	NONE	0	0	0	0	0	NA	NA	NA	1	Never	Never	Never	Never	Never	Never	Never	The same	The same	The same	The same	The same	The same	34	0	0	1	2	Mixed
93	Pure-bred	Alaskan Malamute	Female neutered	F	N	4.58	38	No	Yes	Yes	Yes	Yes	Affected	YES	18	0	0	0	No	NAIVE	NONE	0	0	0	0	0	NA	NA	NA	1	Never	Never	Never	Never	Never	Never	Never	The same	The same	The same	The same	The same	The same	34	0	0	0	3	Reward only
3781	Cross-bred	Cross Breed	Female neutered	F	N	5.17	12	No	Yes	Yes	Yes	Yes	Affected	YES	NA	0	0	0	No	NAIVE	NONE	0	0	0	0	0	NA	NA	NA	1	Never	Never	Never	Never	Never	Never	Never	The same	The same	The same	The same	The same	The same	34	0	1	3	2	Mixed
288	Pure-bred	Hungarian Wire Haired Vizsla	Male entire	M	E	5.58	30	Yes	Yes	Yes	Yes	Yes	Affected	YES	14	0	1	1	No	NAIVE	NONE	0	0	0	0	0	NA	NA	NA	1	Never	Never	Never	Never	Never	Never	1-30% of the times	The same	The same	The same	The same	The same	Slightly more	34	0	6	0	3	Reward only
4382	Pure-bred	Border Collie	Male neutered	M	N	5.67	17	No	Yes	Yes	Yes	Yes	Affected	YES	44	0	0	0	No	NAIVE	NONE	0	0	0	0	0	NA	NA	NA	1	Never	Never	Never	Never	Never	Never	1-30% of the times	The same	The same	Much more	Slightly more	The same	The same	39	0	2	0	3	Reward only
4176	Pure-bred	Border Collie	Female neutered	F	N	6	15	No	Yes	Yes	Yes	Yes	Affected	YES	29	0	0	0	No	NAIVE	NONE	0	0	0	0	0	NA	NA	NA	1	Once a month	Never	Never	Never	Never	Never	Never	The same	The same	The same	The same	The same	The same	35	0	NA	2	3	Mixed
2044	Pure-bred	Beagle	Male entire	M	E	6.25	NA	Yes	Yes	Yes	Yes	Yes	Affected	YES	60	1	0	0	No	NAIVE	NONE	0	0	0	0	0	NA	NA	NA	1	Never	Never	Never	Never	Never	Never	Never	The same	The same	The same	The same	The same	The same	34	0	1	0	3	Reward only
1719	Cross-bred	Cross Breed	Male neutered	M	N	7	17	Yes	Yes	Yes	Yes	Yes	Affected	YES	37	0	0	0	No	NAIVE	NONE	0	0	0	0	0	NA	NA	NA	1	Never	Never	Never	Never	Never	Never	Never	Much less	Much less	Much less	Much less	Much less	The same	18	0	1	3	4	Mixed
2387	Cross-bred	Cross Breed	Male neutered	M	N	3.67	36	No	Yes	Yes	Yes	Yes	Affected	YES	42	0	0	0	No	NAIVE	NONE	0	0	0	0	0	NA	NA	NA	2	Never	Never	Never	Never	Never	Never	Never	The same	The same	The same	The same	The same	Slightly less	35	0	0	3	3	Mixed
3619	Cross-bred	Cross Breed	Male neutered	M	N	4	34	No	Yes	Yes	Yes	Yes	Affected	YES	29	0	1	0	No	NAIVE	NONE	0	0	0	0	0	NA	NA	NA	2	Never	Never	Never	Never	Never	Once a week	Never	The same	The same	The same	The same	The same	Slightly more	35	0	1	3	4	Mixed
1937	Pure-bred	Jack Russell Terrier	Male neutered	M	N	4.33	16	No	Yes	Yes	Yes	Yes	Affected	YES	36	0	0	1	No	NAIVE	NONE	0	0	0	0	0	NA	NA	NA	2	Never	Never	Never	Never	Never	Never	Never	Much less	Much less	Much less	Much less	Much less	The same	18	0	NA	1	3	Mixed
815	Pure-bred	Pug	Male neutered	M	N	4.42	12	Yes	Yes	Yes	Yes	Yes	Affected	YES	NA	0	0	0	No	NAIVE	NONE	0	0	0	0	0	NA	NA	NA	2	Once a day	Once a day	Once a week	Once a month	Once a month	Once a month	61-99% of the times	The same	The same	The same	The same	The same	Much less	50	1	0	3	3	Mixed
4027	Pure-bred	Retriever (Labrador)	Female neutered	F	N	6.17	35	No	Yes	Yes	Yes	Yes	Affected	YES	18	0	1	1	No	NAIVE	NONE	0	0	0	0	0	NA	NA	NA	2	Never	Never	Never	Never	Never	Never	Never	The same	The same	The same	The same	The same	The same	34	0	0	1	2	Mixed
2969	Pure-bred	Dachshund (Miniature Long-Haired)	Male neutered	M	N	7	4	Yes	Yes	Yes	Yes	Yes	Affected	YES	68	0	0	0	No	NAIVE	NONE	0	0	0	0	0	NA	NA	NA	2	Never	Never	Never	Never	Never	Never	Never	The same	The same	The same	The same	The same	The same	34	0	1	3	1	Mixed
301	Cross-bred	Cross Breed	Male neutered	M	N	4.92	27	Yes	Yes	Yes	Yes	Yes	Affected	YES	41	0	0	1	No	NAIVE	NONE	0	0	0	0	0	NA	NA	NA	3	Never	Never	Never	Never	Never	Never	Never	The same	The same	The same	The same	The same	The same	34	0	1	2	3	Mixed
282	Pure-bred	Retriever (Labrador)	Female neutered	F	N	11.75	34	No	Yes	Yes	Yes	Yes	Affected	YES	24	0	1	0	No	NAIVE	NONE	0	0	0	0	0	NA	NA	NA	3	Once a week	Never	Once a week	Once a week	Once a week	Never	Never	The same	The same	The same	The same	The same	Slightly less	43	0	2	1	2	Mixed
4710	Cross-bred	Cross Breed	Male neutered	M	N	9.17	28	Yes	Yes	Yes	Yes	Yes	Affected	YES	37	0	1	0	No	NAIVE	NONE	0	0	0	0	0	NA	NA	NA	6	Never	Never	Never	Never	Never	Never	Never	The same	The same	The same	The same	The same	Slightly less	35	0	NA	6	4	Mixed
49	Pure-bred	Spaniel (American Cocker)	Female neutered	F	N	7.83	13	Yes	Yes	Yes	Yes	Yes	Affected	YES	56	0	1	1	No	NAIVE	NONE	0	0	0	0	0	NA	NA	NA	8	Once a month	Never	Never	Never	Never	Never	Never	Much more	The same	The same	The same	The same	Slightly less	38	0	1	3	3	Mixed
4615	Pure-bred	Great Dane	Male neutered	M	N	4	68	No	Yes	Yes	Yes	Yes	Affected	YES	18	0	1	0	No	NAIVE	NONE	0	0	0	0	0	NA	NA	NA	10	More than once a day	Once a day	More than once a day	Never	Never	Never	1-30% of the times	The same	Slightly more	The same	The same	The same	Slightly less	48	0	NA	0	0	NA
1867	Pure-bred	Border Collie	Female neutered	F	N	3.5	14	Yes	Yes	Yes	Yes	Yes	Affected	YES	31	0	NA	0	No	NAIVE	NONE	0	0	0	0	0	NA	NA	NA	NA	Never	Never	Never	Never	Once a week	More than once a day	Never	The same	The same	The same	The same	The same	The same	40	0	2	6	2	Mixed
4627	Pure-bred	Great Dane	Female neutered	F	N	6.92	76	Yes	Yes	Yes	Yes	Yes	Affected	YES	NA	0	1	0	Yes	MONO	ONE	0	1	0	0	0	4 per month	9 per month	INCREASE	NA	Once a month	Once a day	Once a week	Once a month	Once a month	Never	61-99% of the times	Slightly less	The same	Much less	The same	The same	Slightly less	43	0	NA	0	2	Reward only
3203	Cross-bred	Cross Breed	Male neutered	M	N	3.25	18	No	Yes	Yes	Yes	Yes	Affected	YES	25	0	0	0	Yes	MONO	ONE	0	1	0	0	0	2 per month	Less than 1 per month	SZFREE	0	Never	Never	Never	Never	Never	Never	Never	The same	The same	The same	The same	The same	The same	34	0	2	0	3	Reward only
3891	Pure-bred	Poodle (Miniature)	Male neutered	M	N	4	12	Yes	Yes	Yes	Yes	Yes	Affected	YES	37	1	1	0	Yes	MONO	ONE	0	1	0	0	0	5 per month	Less than 1 per month	SZFREE	0	Never	Never	Never	Never	Never	Never	Never	The same	The same	The same	The same	The same	The same	34	0	0	3	3	Mixed
1100	Pure-bred	Spaniel (American Cocker)	Female neutered	F	N	4	10	No	Yes	Yes	Yes	Yes	Affected	YES	30	0	1	1	Yes	MONO	ONE	0	0	0	0	1	1 per month	Less than 1 per month	SZFREE	0	Never	Never	Never	Never	Never	Never	1-30% of the times	The same	The same	The same	The same	The same	The same	35	0	NA	0	0	NA
24	Cross-bred	Cross Breed	Male neutered	M	N	4.08	42	Yes	Yes	Yes	Yes	Yes	Affected	YES	24	0	1	1	Yes	MONO	ONE	0	1	0	0	0	6 per month	Less than 1 per month	SZFREE	0	Never	Never	Never	Never	Never	Never	Never	The same	The same	The same	The same	The same	The same	34	0	1	1	3	Mixed
2162	Cross-bred	Cross Breed	Female neutered	F	N	4.33	12	Yes	Yes	Yes	Yes	Yes	Affected	YES	8	0	0	0	Yes	MONO	ONE	0	1	0	0	0	6 per month	Less than 1 per month	SZFREE	0	Never	Never	Never	Never	Never	Once a day	Never	The same	The same	The same	The same	The same	Slightly more	36	0	0	2	2	Mixed
94	Pure-bred	Border Collie	Female neutered	F	N	4.92	19	Yes	Yes	Yes	Yes	Yes	Affected	YES	10	0	1	0	Yes	MONO	ONE	0	1	0	0	0	5 per month	Less than 1 per month	SZFREE	0	Never	Never	Never	Never	Never	Never	1-30% of the times	The same	The same	The same	Slightly more	The same	Much less	39	0	2	0	3	Reward only
4156	Pure-bred	Parson Russell Terrier	Male neutered	M	N	5	11	Yes	Yes	Yes	Yes	Yes	Affected	YES	41	0	1	0	Yes	MONO	ONE	0	1	0	0	0	3 per month	Less than 1 per month	SZFREE	0	Never	Never	Never	Never	Never	Never	Never	Much less	Much less	Much less	Much less	Much less	The same	18	0	3	1	3	Mixed
3009	Pure-bred	Spaniel (Cocker)	Male neutered	M	N	5.83	15	Yes	Yes	Yes	Yes	Yes	Affected	YES	34	1	1	0	Yes	MONO	ONE	0	1	0	0	0	12 per month	Less than 1 per month	SZFREE	0	More than once a day	More than once a day	Once a day	Never	Once a day	Never	Never	Much more	Much more	The same	The same	The same	Much more	50	1	0	0	3	Reward only
4046	Cross-bred	Cross Breed	Female neutered	F	N	5.92	13	Yes	Yes	Yes	Yes	Yes	Affected	YES	45	0	1	0	Yes	MONO	ONE	0	1	0	0	0	7 per month	Less than 1 per month	SZFREE	0	More than once a day	Never	Never	Never	Never	Never	Never	The same	The same	The same	The same	The same	The same	38	0	3	0	3	Reward only
3919	Pure-bred	Boston Terrier	Female entire	F	E	6.08	7	No	Yes	Yes	Yes	Yes	Affected	YES	68	0	1	1	Yes	MONO	ONE	0	1	0	0	0	6 per month	Less than 1 per month	SZFREE	0	Never	Never	Never	Never	Never	Never	Never	The same	The same	The same	The same	The same	Slightly less	35	0	0	1	3	Mixed
3294	Pure-bred	Beagle	Male neutered	M	N	6.25	18	No	Yes	Yes	Yes	Yes	Affected	YES	48	0	1	0	Yes	MONO	ONE	0	1	0	0	0	3 per month	Less than 1 per month	SZFREE	0	Never	Never	Never	Never	Never	Never	Never	The same	The same	The same	The same	The same	The same	34	0	0	0	2	Reward only
3876	Pure-bred	Beagle	Male neutered	M	N	6.25	18	No	Yes	Yes	Yes	Yes	Affected	YES	48	0	1	0	Yes	MONO	ONE	0	1	0	0	0	3 per month	Less than 1 per month	SZFREE	0	Never	Never	Never	Never	Never	Never	Never	The same	The same	The same	The same	The same	The same	34	0	0	0	2	Reward only
3261	Pure-bred	Beagle	Female neutered	F	N	6.33	14	Yes	Yes	Yes	Yes	Yes	Affected	YES	64	1	1	0	Yes	MONO	ONE	0	0	1	0	0	3 per month	Less than 1 per month	SZFREE	0	Never	Never	Never	Never	Never	Never	Never	The same	The same	The same	The same	The same	The same	34	0	0	4	3	Mixed
1355	Pure-bred	Cavalier King Charles Spaniel	Male neutered	M	N	6.42	11	Yes	Yes	Yes	Yes	Yes	Affected	YES	51	0	1	1	Yes	MONO	ONE	1	0	0	0	0	2 per month	Less than 1 per month	SZFREE	0	Never	Never	Once a day	Never	Never	Never	Never	The same	The same	The same	The same	The same	Slightly less	38	0	NA	0	0	NA
3909	Cross-bred	Cairn Terrier	Male entire	M	E	6.5	7	No	Yes	Yes	Yes	Yes	Affected	YES	59	0	1	0	Yes	MONO	ONE	0	1	0	0	0	2 per month	Less than 1 per month	SZFREE	0	Never	Never	Never	Never	Never	Never	1-30% of the times	Much less	Much less	Much less	Slightly less	Much less	Much less	23	0	0	2	3	Mixed
250	Cross-bred	Cross Breed	Male neutered	M	N	7.17	24	Yes	Yes	Yes	Yes	Yes	Affected	YES	45	0	0	0	Yes	MONO	ONE	0	1	0	0	0	2 per month	Less than 1 per month	SZFREE	0	Never	Never	Never	Never	Never	Never	Never	The same	The same	The same	The same	The same	The same	34	0	1	2	3	Mixed
302	Pure-bred	Siberian Husky	Male neutered	M	N	7.83	40	No	Yes	Yes	Yes	Yes	Affected	YES	66	0	1	0	Yes	MONO	ONE	0	1	0	0	0	1 per month	Less than 1 per month	SZFREE	0	Never	Never	Never	Never	Never	Never	Never	Much less	Much less	The same	The same	The same	Much less	32	0	NA	0	0	NA
3930	Pure-bred	Cross Breed	Male entire	M	E	8.17	13	Yes	Yes	Yes	Yes	Yes	Affected	YES	6	0	1	1	Yes	MONO	ONE	1	0	0	0	0	4 per month	Less than 1 per month	SZFREE	0	More than once a day	Once a week	Never	Never	Never	Once a day	Never	The same	The same	The same	The same	The same	The same	43	0	0	2	2	Mixed
306	Cross-bred	Cross Breed	Male neutered	M	N	8.25	30	No	Yes	Yes	Yes	Yes	Affected	YES	60	0	0	0	Yes	MONO	ONE	1	0	0	0	0	3 per month	Less than 1 per month	SZFREE	0	Never	Never	Once a month	Never	Never	Once a week	Never	The same	The same	The same	The same	The same	Slightly less	38	0	0	1	2	Mixed
2041	Pure-bred	Border Collie	Male neutered	M	N	8.33	24	No	I don't know	Yes	Yes	Yes	Affected	YES	42	1	0	1	Yes	MONO	ONE	0	0	1	0	0	8 per month	Less than 1 per month	SZFREE	0	Once a day	Once a day	Once a day	Never	More than once a day	Never	Never	Much less	Much less	The same	The same	The same	Slightly less	44	0	2	2	4	Mixed
2331	Pure-bred	Retriever (Labrador)	Male neutered	M	N	8.92	32	No	Yes	Yes	Yes	Yes	Affected	YES	9	0	0	0	Yes	MONO	ONE	0	1	0	0	0	1 per month	Less than 1 per month	SZFREE	0	Never	Never	Never	Never	Never	Never	Never	Much less	Much less	Much less	Much less	Much less	The same	18	0	0	0	2	Reward only
482	Pure-bred	Weimaraner	Female neutered	F	N	9.08	34	Yes	Yes	Yes	Yes	Yes	Affected	YES	27	1	1	1	Yes	MONO	ONE	0	0	1	0	0	10 per month	Less than 1 per month	SZFREE	0	Never	Once a month	Never	Never	Never	Never	Never	The same	The same	The same	The same	The same	Much less	37	0	3	3	3	Mixed
3811	Pure-bred	Chihuahua (Smooth Coat)	Male neutered	M	N	9.42	2	No	Yes	Yes	Yes	Yes	Affected	YES	72	0	1	0	Yes	MONO	ONE	0	1	0	0	0	3 per month	Less than 1 per month	SZFREE	0	Never	Never	Never	Once a month	Never	Never	1-30% of the times	The same	The same	The same	Slightly more	The same	The same	38	0	1	4	3	Mixed
4008	Cross-bred	Cross Breed	Male neutered	M	N	11	22	No	Yes	Yes	Yes	Yes	Affected	YES	46	0	0	0	Yes	MONO	ONE	0	1	0	0	0	1 per month	Less than 1 per month	SZFREE	0	Once a month	Once a day	Once a day	Never	Once a week	Never	Never	Slightly more	The same	The same	The same	The same	Slightly less	45	0	0	4	4	Mixed
1938	Pure-bred	Retriever (Labrador)	Male neutered	M	N	11.17	34	Yes	Yes	Yes	Yes	Yes	Affected	YES	36	0	0	0	Yes	MONO	ONE	1	0	0	0	0	3 per month	Less than 1 per month	SZFREE	0	Never	Never	Never	Never	Never	Never	Never	The same	The same	The same	The same	The same	The same	34	0	3	0	4	Reward only
228	Pure-bred	Boxer	Female neutered	F	N	11.25	24	Yes	Yes	Yes	Yes	Yes	Affected	YES	24	0	0	0	Yes	MONO	ONE	0	1	0	0	0	3 per month	Less than 1 per month	SZFREE	0	Never	Never	Never	Never	Never	Never	Never	The same	The same	The same	The same	The same	The same	34	0	NA	0	0	NA
3276	Pure-bred	Collie (Rough)	Female neutered	F	N	11.25	26	No	Yes	Yes	Yes	Yes	Affected	YES	72	0	1	0	Yes	MONO	ONE	0	1	0	0	0	1 per month	Less than 1 per month	SZFREE	0	Once a month	Never	Never	Never	Never	Never	Never	The same	The same	The same	The same	The same	The same	35	0	2	0	3	Reward only
226	Pure-bred	Italian Greyhound	Male neutered	M	N	13	10	No	Yes	Yes	Yes	Yes	Affected	YES	NA	0	0	0	Yes	MONO	ONE	0	0	0	1	0	3 per month	Less than 1 per month	SZFREE	0	Never	Never	Never	Never	Never	Never	Never	The same	The same	The same	The same	The same	The same	34	0	0	3	4	Mixed
3299	Cross-bred	Cross Breed	Female neutered	F	N	15.17	21	No	Yes	Yes	Yes	Yes	Affected	YES	6	0	0	1	Yes	MONO	ONE	0	1	0	0	0	1 per month	Less than 1 per month	SZFREE	0	Once a day	Once a day	Never	Never	Once a week	Never	1-30% of the times	Slightly more	Slightly more	Much less	Slightly more	Much less	Much less	41	0	0	3	3	Mixed
3965	Pure-bred	Norwegian Elkhound	Female neutered	F	N	12.83	5	NA	Yes	Yes	Yes	Yes	Affected	YES	14	0	1	0	Yes	MONO	ONE	0	1	0	0	0	5 per month	2 per month	SZFREE	0	Never	Never	Never	Never	Never	Never	Never	Much less	Much less	Much less	Much less	Much less	Much more	16	0	0	0	1	Reward only
4133	Cross-bred	Cross Breed	Male neutered	M	N	6.5	32	Yes	Yes	Yes	Yes	Yes	Affected	YES	66	0	1	0	Yes	MONO	ONE	1	0	0	0	0	3 per month	1 per month	SZFREE	0	Once a day	Never	Never	Never	Never	Never	Never	The same	The same	The same	The same	The same	The same	37	0	0	3	4	Mixed
4374	Pure-bred	Belgian Shepherd Dog (Tervueren)	Male entire	M	E	4.42	18	Yes	Yes	Yes	Yes	Yes	Affected	YES	11	1	1	1	Yes	MONO	ONE	0	1	0	0	0	Less than 1 per month	Less than 1 per month	NOCHANGE	0	More than once a day	Never	Never	Never	Never	Never	1-30% of the times	Slightly more	Much less	The same	The same	The same	The same	38	0	2	1	4	Mixed
4075	Cross-bred	Cross Breed	Male entire	M	E	6.17	23	No	Yes	Yes	Yes	Yes	Affected	YES	39	0	1	0	Yes	MONO	ONE	0	1	0	0	0	Less than 1 per month	Less than 1 per month	NOCHANGE	0	Never	Never	Never	Never	Never	Never	Never	The same	The same	The same	The same	The same	Slightly less	35	0	0	1	2	Mixed
3767	Pure-bred	West Highland White Terrier	Male neutered	M	N	6.75	18	Yes	Yes	Yes	Yes	Yes	Affected	YES	54	0	1	0	Yes	MONO	ONE	0	1	0	0	0	Less than 1 per month	Less than 1 per month	NOCHANGE	0	Never	Never	Never	Never	Never	Never	Never	The same	The same	The same	The same	The same	The same	34	0	0	3	3	Mixed
2012	Pure-bred	Border Collie	Female neutered	F	N	8.67	22	No	Yes	Yes	Yes	Yes	Affected	YES	51	0	1	0	Yes	MONO	ONE	0	1	0	0	0	Less than 1 per month	Less than 1 per month	NOCHANGE	0	Never	Never	Never	Never	Never	Never	Never	The same	The same	The same	The same	The same	The same	34	0	3	4	4	Mixed
1515	Cross-bred	Cross Breed	Male neutered	M	N	9	32	No	Yes	Yes	Yes	Yes	Affected	YES	72	1	1	1	Yes	MONO	ONE	0	1	0	0	0	Less than 1 per month	Less than 1 per month	NOCHANGE	0	Never	Never	Never	Never	Never	Never	Never	The same	The same	The same	The same	The same	The same	34	0	0	0	3	Reward only
2541	Pure-bred	Bichon Frise	Male neutered	M	N	10.33	13	No	Yes	Yes	Yes	Yes	Affected	YES	6	1	1	1	Yes	MONO	ONE	1	0	0	0	0	Less than 1 per month	Less than 1 per month	NOCHANGE	0	Never	Once a month	Never	Never	Never	Never	Never	The same	The same	The same	The same	The same	The same	35	0	0	1	3	Mixed
209	Pure-bred	Retriever (Labrador)	Male entire	M	E	10.42	36	Yes	Yes	Yes	Yes	Yes	Affected	YES	24	1	1	1	Yes	MONO	ONE	0	1	0	0	0	Less than 1 per month	Less than 1 per month	NOCHANGE	0	Never	Never	Never	Never	Never	Never	Never	Much less	Much less	Much less	Much less	Much less	The same	18	0	0	1	3	Mixed
3960	Pure-bred	Border Collie	Female neutered	F	N	9.58	NA	No	Yes	Yes	Yes	Yes	Affected	YES	65	0	1	0	Yes	MONO	ONE	0	0	0	0	1	5 per month	NA	NA	0	Never	Never	Never	Never	Never	Never	Never	Much less	Much less	Much less	Much less	Much less	Much less	20	0	NA	0	2	Reward only
3972	Pure-bred	Anatolian Shepherd Dog	Female neutered	F	N	3.67	11	No	Yes	Yes	Yes	Yes	Affected	YES	28	0	0	0	Yes	MONO	ONE	0	0	1	0	0	2 per month	Less than 1 per month	OVER50RED	1	More than once a day	Never	Never	Never	Never	Never	Never	The same	Much less	Much less	Much less	Much less	The same	24	0	3	1	4	Mixed
291	Pure-bred	Yorkshire Terrier	Male neutered	M	N	3.75	6	Yes	Yes	Yes	Yes	Yes	Affected	YES	NA	1	NA	0	Yes	MONO	ONE	0	0	0	1	0	10 per month	Less than 1 per month	OVER50RED	1	Once a week	Once a month	Never	Once a month	Never	Once a month	1-30% of the times	The same	The same	Slightly less	The same	The same	Slightly less	40	0	3	1	4	Mixed
2329	Cross-bred	Cross Breed	Male neutered	M	N	3.92	28	No	Yes	Yes	Yes	Yes	Affected	YES	18	0	0	0	Yes	MONO	ONE	0	1	0	0	0	2 per month	Less than 1 per month	OVER50RED	1	Never	Never	Never	Never	Never	Once a month	Never	Much less	Much less	Much less	Much less	Much less	Slightly more	18	0	0	1	3	Mixed
4695	Pure-bred	German Shepherd Dog	Female neutered	F	N	4	30	Yes	Yes	Yes	Yes	Yes	Affected	YES	30	0	0	0	Yes	MONO	ONE	1	0	0	0	0	2 per month	Less than 1 per month	OVER50RED	1	Once a month	Once a month	Once a month	Never	Once a month	Once a month	Never	Slightly more	The same	Slightly more	The same	The same	Slightly less	42	0	NA	0	4	Reward only
3858	Pure-bred	Dachshund (Miniature Smooth-Haired)	Male neutered	M	N	5	70	No	Yes	Yes	Yes	Yes	Affected	YES	36	0	1	1	Yes	MONO	ONE	0	1	0	0	0	2 per month	Less than 1 per month	OVER50RED	1	Once a week	Never	Never	Never	Never	Never	Never	The same	The same	The same	The same	The same	The same	36	0	0	1	2	Mixed
281	Cross-bred	Cross Breed	Female neutered	F	N	5.17	15	No	Yes	Yes	Yes	Yes	Affected	YES	47	0	1	0	Yes	MONO	ONE	0	1	0	0	0	2 per month	Less than 1 per month	OVER50RED	1	Never	Never	Never	Never	Never	Never	Never	The same	The same	The same	The same	The same	The same	34	0	0	0	2	Reward only
1029	Pure-bred	Italian Spinone	Female neutered	F	N	5.42	30	Yes	Yes	Yes	Yes	Yes	Affected	YES	36	1	1	1	Yes	MONO	ONE	0	1	0	0	0	2 per month	Less than 1 per month	OVER50RED	1	Once a day	Never	Never	Never	Never	Never	Never	The same	The same	Slightly more	The same	The same	Slightly more	37	0	5	1	2	Mixed
4345	Pure-bred	Border Collie	Male neutered	M	N	5.92	21	No	Yes	Yes	Yes	Yes	Affected	YES	52	0	1	0	Yes	MONO	ONE	1	0	0	0	0	9 per month	Less than 1 per month	OVER50RED	1	More than once a day	Never	Never	Never	Never	Once a week	Never	The same	The same	The same	The same	The same	The same	40	0	0	0	3	Reward only
280	Pure-bred	Siberian Husky	Male entire	M	E	7.08	24	No	Yes	Yes	Yes	Yes	Affected	YES	24	0	1	0	Yes	MONO	ONE	0	1	0	0	0	1 per month	Less than 1 per month	OVER50RED	1	Never	Never	Never	Never	Never	Never	Never	The same	The same	Slightly more	The same	The same	The same	35	0	0	1	3	Mixed
3971	Pure-bred	Schipperke	Male neutered	M	N	8	7	No	Yes	Yes	Yes	Yes	Affected	YES	33	0	1	1	Yes	MONO	ONE	0	0	0	0	0	20 per month	Less than 1 per month	OVER50RED	1	Never	Never	Never	Never	Never	Never	Never	Much less	Much less	Much less	Much less	Much less	Much more	16	0	0	0	3	Reward only
1131	Pure-bred	Border Collie	Male neutered	M	N	8.92	21	No	Yes	Yes	Yes	Yes	Affected	YES	61	0	1	0	Yes	MONO	ONE	0	1	0	0	0	1 per month	Less than 1 per month	OVER50RED	1	Never	Never	Never	Never	Once a month	Never	Never	The same	The same	The same	The same	The same	The same	35	0	2	0	4	Reward only
2302	Pure-bred	Spaniel (English Springer)	Male neutered	M	N	8.92	15	Yes	Yes	Yes	Yes	Yes	Affected	YES	13	1	1	1	Yes	MONO	ONE	0	0	1	0	0	10 per month	Less than 1 per month	OVER50RED	1	Never	Never	Never	Never	Once a month	Never	Never	The same	The same	The same	The same	The same	The same	35	0	0	3	3	Mixed
3897	Pure-bred	Border Collie	Female neutered	F	N	11.92	NA	No	Yes	Yes	Yes	Yes	Affected	YES	9	0	1	1	Yes	MONO	ONE	0	0	1	0	0	15 per month	Less than 1 per month	OVER50RED	1	Never	Never	Never	Never	Never	Never	1-30% of the times	The same	The same	Slightly more	Slightly more	Slightly more	Much less	43	0	2	0	4	Reward only
3678	Pure-bred	Retriever (Labrador)	Male neutered	M	N	14.58	40	No	Yes	Yes	Yes	Yes	Affected	YES	24	0	1	1	Yes	MONO	ONE	0	1	0	0	0	3 per month	Less than 1 per month	OVER50RED	1	More than once a day	Never	More than once a day	Never	Once a day	Once a month	Never	The same	The same	The same	The same	The same	Slightly more	45	0	0	3	3	Mixed
313	Pure-bred	Siberian Husky	Female neutered	F	N	3.33	24	No	Yes	Yes	Yes	Yes	Affected	YES	21	0	0	0	Yes	MONO	ONE	0	0	0	0	1	Less than 1 per month	Less than 1 per month	NOCHANGE	1	Once a month	Never	Never	Never	Never	Never	Never	The same	The same	The same	The same	The same	Slightly less	36	0	0	3	3	Mixed
3287	Pure-bred	Irish Setter	Male entire	M	E	3.5	38	No	Yes	Yes	Yes	Yes	Affected	YES	9	0	0	0	Yes	MONO	ONE	0	1	0	0	0	Less than 1 per month	Less than 1 per month	NOCHANGE	1	Never	Never	Never	Never	Never	Never	Never	The same	The same	The same	The same	The same	The same	34	0	6	4	3	Mixed
3654	Cross-bred	Cross Breed	Male entire	M	E	4.08	24	Yes	Yes	Yes	Yes	Yes	Affected	YES	18	0	1	0	Yes	MONO	ONE	1	0	0	0	0	Less than 1 per month	Less than 1 per month	NOCHANGE	1	Never	Once a week	Never	Never	Never	Never	Never	The same	The same	Much less	Much less	Much less	The same	24	0	0	2	3	Mixed
4679	Pure-bred	Beagle	Male neutered	M	N	5	18	Yes	Yes	Yes	Yes	Yes	Affected	YES	21	1	1	1	Yes	MONO	ONE	0	1	0	0	0	Less than 1 per month	Less than 1 per month	NOCHANGE	1	Never	Once a month	Never	Never	Once a month	Never	Never	The same	The same	The same	The same	The same	The same	36	0	NA	2	2	Mixed
4530	Pure-bred	Border Collie	Male neutered	M	N	6.42	22	Yes	Yes	Yes	Yes	Yes	Affected	YES	45	0	0	1	Yes	MONO	ONE	1	0	0	0	0	Less than 1 per month	Less than 1 per month	NOCHANGE	1	Never	Never	Never	Never	Never	Never	1-30% of the times	The same	The same	The same	The same	The same	Slightly more	34	0	3	1	4	Mixed
3768	Pure-bred	Retriever (Labrador)	Male neutered	M	N	6.58	47	Yes	Yes	Yes	Yes	Yes	Affected	YES	71	1	0	0	Yes	MONO	ONE	0	0	0	0	1	Less than 1 per month	Less than 1 per month	NOCHANGE	1	Never	Never	Never	Never	Never	Never	Never	Much less	Much less	Much less	Much less	Much less	Slightly less	19	0	1	1	3	Mixed
2345	Cross-bred	Cross Breed	Male neutered	M	N	8.42	10	No	Yes	Yes	Yes	Yes	Affected	YES	46	0	0	0	Yes	MONO	ONE	0	1	0	0	0	Less than 1 per month	Less than 1 per month	NOCHANGE	1	Never	Never	Never	Never	Never	Never	Never	Much less	Much less	Much less	Much less	Much less	Slightly less	19	0	1	2	3	Mixed
2037	Pure-bred	Spaniel (American Cocker)	Female neutered	F	N	9.58	11	Yes	Yes	Yes	Yes	Yes	Affected	YES	30	1	1	1	Yes	MONO	ONE	1	0	0	0	0	Less than 1 per month	Less than 1 per month	NOCHANGE	1	Never	Never	Never	Never	Never	Never	Never	The same	The same	The same	The same	The same	Slightly less	35	0	2	1	3	Mixed
4652	Pure-bred	Border Collie	Male neutered	M	N	3.17	33	Yes	Yes	Yes	Yes	Yes	Affected	YES	NA	0	1	1	Yes	MONO	ONE	0	1	0	0	0	2 per month	NA	NA	1	Once a day	More than once a day	More than once a day	Once a month	Once a month	Never	31-60% of the times	Slightly less	The same	The same	The same	Slightly less	Slightly less	46	0	NA	4	3	Mixed
4694	Pure-bred	Irish Setter	Male neutered	M	N	5.42	34	Yes	Yes	Yes	Yes	Yes	Affected	YES	39	0	0	0	Yes	MONO	ONE	1	0	0	0	0	Less than 1 per month	NA	NA	1	Never	Never	Never	Never	Never	Never	Never	Much less	Much less	Much less	Much less	Much less	Much more	16	0	NA	3	3	Mixed
256	Cross-bred	Cross Breed	Female neutered	F	N	4	20	Yes	Yes	Yes	Yes	Yes	Affected	YES	24	0	0	0	Yes	MONO	ONE	0	1	0	0	0	4 per month	Less than 1 per month	OVER50RED	2	Once a month	Once a month	Never	Once a month	Once a month	Once a day	1-30% of the times	The same	Slightly more	Much less	The same	The same	The same	41	0	3	2	2	Mixed
217	Pure-bred	Retriever (Labrador)	Female neutered	F	N	6.92	28	Yes	Yes	Yes	Yes	Yes	Affected	YES	24	0	1	1	Yes	MONO	ONE	0	1	0	0	0	3 per month	Less than 1 per month	OVER50RED	2	Never	Never	Never	Never	Never	Never	Never	The same	The same	The same	The same	The same	Slightly less	35	0	0	3	2	Mixed
3966	Pure-bred	Cavalier King Charles Spaniel	Female neutered	F	N	7	8	No	Yes	Yes	Yes	Yes	Affected	YES	54	0	0	0	Yes	MONO	ONE	0	0	0	0	1	1 per month	Less than 1 per month	OVER50RED	2	Never	Once a month	Never	Never	Never	Never	Never	Much less	Much less	Much less	Much less	Much less	Slightly less	20	0	0	0	3	Reward only
3899	Pure-bred	Siberian Husky	Male neutered	M	N	7	28	No	Yes	Yes	Yes	Yes	Affected	YES	68	0	1	0	Yes	MONO	ONE	0	1	0	0	0	2 per month	Less than 1 per month	OVER50RED	2	Never	Once a month	Never	Never	Never	More than once a day	1-30% of the times	The same	The same	Much less	Much less	Much less	Slightly more	27	0	0	3	3	Mixed
3880	Pure-bred	Weimaraner	Female neutered	F	N	8.92	32	Yes	Yes	Yes	Yes	Yes	Affected	YES	60	1	1	1	Yes	MONO	ONE	0	0	1	0	0	10 per month	Less than 1 per month	OVER50RED	2	Never	Once a month	Never	Never	Never	Never	Never	The same	The same	The same	The same	The same	Much less	37	0	2	2	3	Mixed
2325	Cross-bred	Cross Breed	Male neutered	M	N	3.17	42	No	Yes	Yes	Yes	Yes	Affected	YES	15	0	0	0	Yes	MONO	ONE	1	0	0	0	0	2 per month	1 per month	OVER50RED	2	Never	Once a month	Never	Never	Once a month	Never	Never	The same	The same	The same	The same	The same	The same	36	0	0	2	3	Mixed
4186	Cross-bred	Border Collie	Female neutered	F	N	3.75	17	Yes	Yes	Yes	Yes	Yes	Affected	YES	26	0	1	0	Yes	MONO	ONE	0	1	0	0	0	Less than 1 per month	Less than 1 per month	NOCHANGE	2	Never	Never	Never	Never	Never	Never	Never	The same	The same	The same	The same	The same	The same	34	0	3	0	3	Reward only
310	Pure-bred	Spaniel (English Springer)	Male neutered	M	N	5.17	22	No	Yes	Yes	Yes	Yes	Affected	YES	29	0	1	1	Yes	MONO	ONE	1	0	0	0	0	Less than 1 per month	Less than 1 per month	NOCHANGE	2	Never	Never	Never	Never	Never	Never	Never	The same	The same	The same	The same	The same	Slightly more	33	0	0	2	2	Mixed
1811	Pure-bred	German Shorthaired Pointer	Female neutered	F	N	6	28	Yes	Yes	Yes	Yes	Yes	Affected	YES	53	0	1	0	Yes	MONO	ONE	0	1	0	0	0	1 per month	Less than 1 per month	NOCHANGE	2	Never	Never	Never	Never	Never	Never	1-30% of the times	The same	The same	The same	The same	The same	Slightly less	36	0	3	1	2	Mixed
2757	Pure-bred	Weimaraner	Male neutered	M	N	6.92	36	Yes	Yes	Yes	Yes	Yes	Affected	YES	35	0	1	1	Yes	MONO	ONE	1	0	0	0	0	Less than 1 per month	Less than 1 per month	NOCHANGE	2	Never	Never	Never	Never	Never	Never	Never	Much less	Much less	Much less	Much less	Much less	Slightly less	19	0	2	2	3	Mixed
3728	Pure-bred	Spaniel (English Springer)	Male neutered	M	N	4.83	26	Yes	Yes	Yes	Yes	Yes	Affected	YES	18	0	1	0	Yes	MONO	ONE	1	0	0	0	0	1 per month	Less than 1 per month	OVER50RED	3	Never	Once a month	Never	Never	Never	Never	Never	The same	Slightly more	Much less	Much less	Much less	The same	24	0	2	3	3	Mixed
3903	Pure-bred	Italian Spinone	Male entire	M	E	5.08	52	No	Yes	Yes	Yes	Yes	Affected	YES	23	0	1	0	Yes	MONO	ONE	0	1	0	0	0	1 per month	Less than 1 per month	OVER50RED	3	Never	Never	Never	Never	Once a month	Never	Never	The same	The same	The same	The same	The same	Slightly less	36	0	1	0	1	Reward only
4185	Pure-bred	Border Collie	Female neutered	F	N	5.08	15	No	Yes	Yes	Yes	Yes	Affected	YES	42	0	1	1	Yes	MONO	ONE	0	1	0	0	0	2 per month	Less than 1 per month	OVER50RED	3	Never	Never	Never	Never	Never	Never	Never	The same	The same	The same	The same	The same	The same	34	0	NA	0	4	Reward only
3854	Pure-bred	Cavalier King Charles Spaniel	Male neutered	M	N	6.25	11	Yes	Yes	Yes	Yes	Yes	Affected	YES	51	0	1	1	Yes	MONO	ONE	1	0	0	0	0	3 per month	Less than 1 per month	OVER50RED	3	Never	Never	Never	Never	Never	Never	Never	The same	The same	The same	The same	The same	Slightly less	35	0	1	0	3	Reward only
4282	Cross-bred	Cross Breed	Male neutered	M	N	6.83	35	No	Yes	Yes	Yes	Yes	Affected	YES	23	0	1	1	Yes	MONO	ONE	0	1	0	0	0	1 per month	Less than 1 per month	OVER50RED	3	Never	Never	Never	Never	Never	Never	Never	The same	The same	The same	The same	The same	The same	34	0	0	1	2	Mixed
1475	Pure-bred	Cavalier King Charles Spaniel	Female neutered	F	N	7.67	7	No	Yes	Yes	Yes	Yes	Affected	YES	60	0	1	0	Yes	MONO	ONE	0	0	1	0	0	Over 100 per month	Less than 1 per month	OVER50RED	3	Never	Once a week	Never	Never	Never	Never	Never	The same	The same	The same	The same	The same	The same	36	0	NA	3	3	Mixed
3296	Pure-bred	Retriever (Golden)	Male neutered	M	N	4.5	35	Yes	Yes	Yes	Yes	Yes	Affected	YES	18	0	1	1	Yes	MONO	ONE	0	1	0	0	0	4 per month	1 per month	OVER50RED	3	Never	Once a month	Never	Never	Never	Once a week	Never	The same	Slightly more	The same	The same	The same	Slightly less	39	0	2	0	4	Reward only
321	Cross-bred	Cross Breed	Female neutered	F	N	6.17	5	No	Yes	Yes	Yes	Yes	Affected	YES	17	0	0	0	Yes	MONO	ONE	0	0	0	0	1	2 per month	1 per month	OVER50RED	3	Never	Never	Never	Never	Never	Never	Never	The same	The same	The same	The same	The same	The same	34	0	0	0	2	Reward only
2127	Pure-bred	Greyhound	Male neutered	M	N	7.08	39	No	Yes	Yes	Yes	Yes	Affected	YES	24	0	1	0	Yes	MONO	ONE	0	0	1	0	0	2 per month	1 per month	OVER50RED	3	Never	Never	Never	Never	Never	Never	Never	The same	The same	The same	The same	The same	The same	34	0	0	0	2	Reward only
4647	Pure-bred	Lhasa Apso	Male neutered	M	N	5.17	10	Yes	Yes	Yes	Yes	Yes	Affected	YES	24	0	1	0	Yes	MONO	ONE	1	0	0	0	0	Less than 1 per month	Less than 1 per month	NOCHANGE	3	Never	Never	Never	Never	Never	Never	Never	The same	The same	The same	The same	The same	The same	34	0	NA	3	3	Mixed
774	Pure-bred	Beagle	Female neutered	F	N	5.67	12	Yes	Yes	Yes	Yes	Yes	Affected	YES	66	1	NA	0	Yes	MONO	ONE	1	0	0	0	0	Less than 1 per month	Less than 1 per month	NOCHANGE	3	Once a month	Never	Never	Never	Never	Once a week	Never	Slightly more	Much less	Much less	Much less	Much less	The same	24	0	0	2	3	Mixed
1129	Pure-bred	Schnauzer	Male neutered	M	N	8.33	17	No	Yes	Yes	Yes	Yes	Affected	YES	47	0	1	0	Yes	MONO	ONE	0	1	0	0	0	Less than 1 per month	Less than 1 per month	NOCHANGE	3	Never	Once a day	Never	Never	Once a month	Never	Never	Much less	Slightly more	The same	The same	The same	Much less	39	0	5	3	4	Mixed
244	Pure-bred	Retriever (Labrador)	Male neutered	M	N	10.83	32	No	Yes	Yes	Yes	Yes	Affected	YES	26	0	1	1	Yes	MONO	ONE	0	1	0	0	0	Less than 1 per month	Less than 1 per month	NOCHANGE	3	Never	Never	Never	Never	Never	Never	Never	The same	The same	The same	The same	The same	Slightly less	35	0	1	1	3	Mixed
3910	Cross-bred	Cross Breed	Male neutered	M	N	4.67	37	Yes	Yes	Yes	Yes	Yes	Affected	YES	NA	0	1	0	Yes	MONO	ONE	1	0	0	0	0	Less than 1 per month	1 per month	INCREASE	3	Once a week	Never	Once a day	Never	Never	Never	Never	Slightly more	The same	The same	The same	The same	Much less	42	0	0	1	3	Mixed
3645	Cross-bred	Cross Breed	Male neutered	M	N	7.08	24	Yes	Yes	Yes	Yes	Yes	Affected	YES	47	0	0	0	Yes	MONO	ONE	0	1	0	0	0	Less than 1 per month	1 per month	INCREASE	3	Never	Never	Never	Never	Never	Never	Never	Much less	Much less	Much less	Much less	Much less	The same	18	0	1	4	4	Mixed
3933	Pure-bred	Border Collie	Male entire	M	E	5.42	19	No	Yes	Yes	Yes	Yes	Affected	YES	60	0	1	0	Yes	MONO	ONE	1	0	0	0	0	1 per month	Less than 1 per month	OVER50RED	4	Never	Never	Never	Once a week	Never	Never	Never	The same	The same	The same	The same	The same	The same	36	0	2	2	4	Mixed
3652	Cross-bred	Cross Breed	Female neutered	F	N	6.58	21	Yes	Yes	Yes	Yes	Yes	Affected	YES	60	0	1	0	Yes	MONO	ONE	0	1	0	0	0	3 per month	Less than 1 per month	OVER50RED	4	Once a month	Never	Never	Never	Never	Never	Never	The same	The same	Slightly more	The same	The same	The same	36	0	1	0	3	Reward only
314	Cross-bred	Cross Breed	Male neutered	M	N	3	84	No	Yes	Yes	Yes	Yes	Affected	YES	18	0	1	1	Yes	MONO	ONE	0	1	0	0	0	2 per month	1 per month	OVER50RED	4	Once a month	Never	Once a month	Never	Once a month	Never	Never	The same	Much more	The same	The same	The same	The same	39	0	0	3	3	Mixed
3304	Cross-bred	German Shepherd Dog	Male neutered	M	N	4.5	42	No	Yes	Yes	Yes	Yes	Affected	YES	54	1	1	1	Yes	MONO	ONE	0	1	0	0	0	Less than 1 per month	Less than 1 per month	NOCHANGE	4	Once a month	Never	Never	Never	Once a week	Never	Never	Slightly more	Much less	Much less	Much less	Much less	The same	24	0	1	2	3	Mixed
289	Cross-bred	Cross Breed	Male neutered	M	N	4.83	40	Yes	Yes	Yes	Yes	Yes	Affected	YES	24	0	1	0	Yes	MONO	ONE	1	0	0	0	0	Less than 1 per month	Less than 1 per month	NOCHANGE	4	Once a week	Once a month	Once a month	Never	Never	Never	Never	The same	The same	The same	The same	The same	Much less	40	0	2	1	2	Mixed
2055	Pure-bred	Retriever (Labrador)	Female neutered	F	N	8	27	Yes	Yes	Yes	Yes	Yes	Affected	YES	24	0	1	1	Yes	MONO	ONE	1	0	0	0	0	Less than 1 per month	Less than 1 per month	NOCHANGE	4	Never	Once a day	Never	Never	Never	Never	Never	The same	The same	The same	The same	The same	The same	37	0	1	0	3	Reward only
765	Pure-bred	West Highland White Terrier	Female neutered	F	N	13.92	10	Yes	Yes	Yes	Yes	Yes	Affected	YES	17	0	0	0	Yes	MONO	ONE	1	0	0	0	0	Less than 1 per month	Less than 1 per month	NOCHANGE	4	Never	Never	Never	Never	Never	Never	Never	The same	The same	The same	The same	The same	Slightly less	35	0	0	0	1	Reward only
216	Pure-bred	Alaskan Malamute	Female neutered	F	N	5	40	No	Yes	Yes	Yes	Yes	Affected	YES	6	0	0	0	Yes	MONO	ONE	0	1	0	0	0	1 per month	1 per month	NOCHANGE	4	Never	Never	Never	Never	Never	Never	Never	The same	The same	The same	The same	The same	The same	34	0	0	1	3	Mixed
2083	Pure-bred	Whippet	Male neutered	M	N	5.83	14	Yes	Yes	Yes	Yes	Yes	Affected	YES	57	1	0	0	Yes	MONO	ONE	1	0	0	0	0	1 per month	1 per month	NOCHANGE	4	Once a day	Once a day	Once a month	Once a month	Never	Once a week	Never	Slightly more	Slightly more	The same	The same	The same	Slightly less	47	0	0	5	4	Mixed
118	Pure-bred	Italian Greyhound	Male neutered	M	N	9.42	7	No	Yes	Yes	Yes	Yes	Affected	YES	9	0	1	1	Yes	MONO	ONE	0	0	0	0	1	1 per month	1 per month	NOCHANGE	4	Never	Never	Never	Never	Never	Once a week	Never	The same	The same	The same	The same	The same	The same	36	0	0	2	3	Mixed
4653	Pure-bred	Schnauzer	Male neutered	M	N	8.17	16	No	Yes	Yes	Yes	Yes	Affected	YES	58	0	1	0	Yes	MONO	ONE	0	1	0	0	0	NA	NA	NA	4	Never	Never	Never	Never	Never	Never	Never	The same	The same	The same	The same	The same	Much less	36	0	NA	2	4	Mixed
1243	Cross-bred	Cross Breed	Female neutered	F	N	9.5	NA	No	Yes	Yes	Yes	Yes	Affected	YES	72	0	0	0	Yes	MONO	ONE	0	1	0	0	0	1 per month	NA	NA	4	Never	Never	Never	Never	Never	Never	Never	The same	The same	Much less	Much less	Much less	The same	22	0	0	0	2	Reward only
276	Pure-bred	Pug	Male neutered	M	N	3	6	Yes	Yes	Yes	Yes	Yes	Affected	YES	11	0	0	1	Yes	MONO	ONE	0	1	0	0	0	1 per month	Less than 1 per month	OVER50RED	5	Never	Never	Never	Never	Never	Never	Never	Much less	Much less	Slightly more	Much less	Much less	The same	21	0	1	1	3	Mixed
3239	Pure-bred	French Bulldog	Male neutered	M	N	4.92	13	Yes	Yes	Yes	Yes	Yes	Affected	YES	51	1	1	1	Yes	MONO	ONE	0	1	0	0	0	20 per month	4 per month	OVER50RED	5	Never	Never	Never	Never	Never	Never	1-30% of the times	The same	The same	The same	The same	The same	Slightly less	36	0	2	1	2	Mixed
186	Pure-bred	Miniature Pinscher	Female neutered	F	N	6.33	NA	Yes	Yes	Yes	Yes	Yes	Affected	YES	16	0	0	1	Yes	MONO	ONE	1	0	0	0	0	4 per month	1 per month	OVER50RED	5	Never	Never	Never	Never	Never	Never	Never	The same	The same	Slightly more	The same	The same	The same	35	0	0	2	4	Mixed
3952	Cross-bred	Cross Breed	Male neutered	M	N	4.5	35	Yes	Yes	Yes	Yes	Yes	Affected	YES	30	0	1	1	Yes	MONO	ONE	0	1	0	0	0	Less than 1 per month	Less than 1 per month	NOCHANGE	5	Once a month	Once a month	Never	Never	Never	Never	Never	The same	The same	The same	The same	The same	The same	36	0	0	0	2	Reward only
4682	Pure-bred	Large Munsterlander	Female neutered	F	N	6.17	35	Yes	Yes	Yes	Yes	Yes	Affected	YES	24	0	1	1	Yes	MONO	ONE	1	0	0	0	0	Less than 1 per month	Less than 1 per month	NOCHANGE	5	Never	Never	Once a month	Never	Never	Once a month	Never	Much less	Much less	Much less	Much less	Much less	Much less	22	0	NA	6	4	Mixed
4666	Pure-bred	Cavalier King Charles Spaniel	Male neutered	M	N	5.42	7	No	Yes	Yes	Yes	Yes	Affected	YES	55	0	1	0	Yes	MONO	ONE	0	0	1	0	0	2 per month	2 per month	NOCHANGE	5	Once a month	More than once a day	Never	Never	Once a month	Once a day	1-30% of the times	Slightly more	Much more	The same	Slightly more	The same	Much less	51	1	NA	2	3	Mixed
4387	Pure-bred	Welsh Corgi (Pembroke)	Female neutered	F	N	8.5	12	No	Yes	Yes	Yes	Yes	Affected	YES	NA	0	0	0	Yes	MONO	ONE	0	0	0	0	1	2 per month	2 per month	NOCHANGE	5	Never	Never	Never	Never	Never	Never	Never	The same	The same	The same	The same	The same	Slightly less	35	0	0	0	3	Reward only
2321	Cross-bred	Staffordshire Bull Terrier	Female neutered	F	N	5.33	30	No	Yes	Yes	Yes	Yes	Affected	YES	59	0	1	0	Yes	MONO	ONE	0	1	0	0	0	1 per month	1 per month	NOCHANGE	5	Never	Never	Never	Never	Never	Never	Never	The same	The same	The same	The same	The same	Much less	36	0	1	1	2	Mixed
257	Cross-bred	Cross Breed	Male neutered	M	N	3.42	15	No	Yes	Yes	Yes	Yes	Affected	YES	21	0	1	1	Yes	MONO	ONE	0	1	0	0	0	1 per month	8 per month	INCREASE	5	Once a month	Never	Never	Never	Never	Never	1-30% of the times	Slightly more	The same	The same	The same	The same	Much more	35	0	2	2	4	Mixed
203	Pure-bred	Australian Shepherd	Female neutered	F	N	5.58	21	No	Yes	Yes	Yes	Yes	Affected	YES	61	0	1	0	Yes	MONO	ONE	0	0	0	0	1	Less than 1 per month	2 per month	INCREASE	5	Never	Once a week	Never	Never	Never	Never	Never	The same	The same	The same	The same	The same	The same	36	0	1	3	4	Mixed
3916	Cross-bred	Cross Breed	Female neutered	F	N	10	28	Yes	Yes	Yes	Yes	Yes	Affected	YES	NA	0	1	0	Yes	MONO	ONE	0	1	0	0	0	Less than 1 per month	1 per month	INCREASE	5	Never	Never	Never	Never	More than once a day	Never	31-60% of the times	The same	The same	The same	Slightly more	The same	The same	42	0	1	6	4	Mixed
2232	Cross-bred	Cross Breed	Female neutered	F	N	4	40	No	Yes	Yes	Yes	Yes	Affected	YES	42	0	1	0	Yes	MONO	ONE	0	1	0	0	0	2 per month	Less than 1 per month	OVER50RED	6	Never	Never	Never	Never	Never	Never	Never	The same	The same	The same	The same	The same	The same	34	0	0	1	2	Mixed
243	Cross-bred	Cross Breed	Female neutered	F	N	5.75	18	No	Yes	Yes	Yes	Yes	Affected	YES	66	0	0	0	Yes	MONO	ONE	0	1	0	0	0	24 per month	2 per month	OVER50RED	6	Once a week	Once a month	Never	Never	Never	Never	1-30% of the times	Slightly more	The same	The same	Slightly more	The same	Slightly less	42	0	0	1	2	Mixed
3937	Pure-bred	Irish Wolfhound	Female neutered	F	N	5.83	53	Yes	Yes	Yes	Yes	Yes	Affected	YES	6	0	1	1	Yes	MONO	ONE	0	1	0	0	0	6 per month	2 per month	OVER50RED	6	Once a week	Never	Never	Once a month	Once a month	Once a week	1-30% of the times	Slightly more	The same	Slightly more	Slightly more	The same	Much less	47	0	0	0	2	Reward only
3769	Cross-bred	Cross Breed	Male neutered	M	N	5.17	NA	No	Yes	Yes	Yes	Yes	Affected	YES	61	0	1	0	Yes	MONO	ONE	0	1	0	0	0	Less than 1 per month	2 per month	INCREASE	6	Never	Never	Never	Never	Never	Never	Never	The same	The same	The same	The same	The same	The same	34	0	1	2	2	Mixed
2207	Pure-bred	Cavalier King Charles Spaniel	Female neutered	F	N	5.17	6	Yes	Yes	Yes	Yes	Yes	Affected	YES	60	1	1	0	Yes	MONO	ONE	0	1	0	0	0	Less than 1 per month	1 per month	INCREASE	6	Once a week	Once a month	Never	Never	Never	Once a month	Never	The same	The same	Slightly less	Much less	Much less	The same	27	0	0	1	2	Mixed
2205	Cross-bred	Shih Tzu	Male neutered	M	N	8.17	7	No	Yes	Yes	Yes	Yes	Affected	YES	24	0	1	0	Yes	MONO	ONE	0	1	0	0	0	4 per month	2 per month	OVER50RED	7	Never	Never	Never	Never	Never	Never	61-99% of the times	Much less	Much less	Much less	The same	Much less	The same	25	0	0	0	3	Reward only
316	Pure-bred	Spaniel (Cocker)	Female entire	F	E	9.92	19	Yes	Yes	Yes	Yes	Yes	Affected	YES	62	0	1	1	Yes	MONO	ONE	0	1	0	0	0	5 per month	Less than 1 per month	OVER50RED	8	Once a month	Never	Never	Never	Once a month	Never	Never	The same	The same	Slightly more	The same	The same	The same	37	0	0	2	3	Mixed
1000	Pure-bred	Retriever (Labrador)	Male entire	M	E	9.25	37	No	Yes	Yes	Yes	Yes	Affected	YES	NA	0	1	1	Yes	MONO	ONE	1	0	0	0	0	3 per month	3 per month	NOCHANGE	9	Once a month	Never	Never	Never	Never	Never	Never	The same	The same	The same	The same	The same	The same	35	0	0	1	1	Mixed
234	Cross-bred	Bernese Mountain Dog	Male neutered	M	N	6.17		No	Yes	Yes	Yes	Yes	Affected	YES	57	0	1	0	Yes	MONO	ONE	0	0	0	0	1	1 per month	3 per month	INCREASE	9	Once a week	More than once a day	Never	Never	Never	Never	1-30% of the times	Slightly more	The same	The same	Slightly more	The same	Much less	46	0	2	5	3	Mixed
2046	Cross-bred	Cross Breed	Male neutered	M	N	5.92	17	Yes	Yes	Yes	Yes	Yes	Affected	YES	18	0	1	0	Yes	MONO	ONE	1	0	0	0	0	Less than 1 per month	2 per month	INCREASE	9	Once a month	Never	Never	Never	Once a week	Once a month	31-60% of the times	The same	The same	The same	The same	The same	The same	40	0	0	2	4	Mixed
4338	Cross-bred	Cross Breed	Male neutered	M	N	4.17	38	No	Yes	Yes	Yes	Yes	Affected	YES	35	0	1	0	Yes	MONO	ONE	0	1	0	0	0	6 per month	Less than 1 per month	OVER50RED	10	Once a day	Once a day	More than once a day	Never	Once a week	Never	1-30% of the times	The same	The same	The same	The same	The same	The same	47	0	1	0	3	Reward only
259	Pure-bred	Siberian Husky	Male neutered	M	N	4.25	21	Yes	Yes	Yes	Yes	Yes	Affected	YES	23	1	1	1	Yes	MONO	ONE	0	1	0	0	0	3 per month	1 per month	OVER50RED	10	Never	Never	Never	Never	Never	Never	Never	The same	The same	The same	The same	The same	The same	34	0	1	1	2	Mixed
2260	Cross-bred	Cross Breed	Female neutered	F	N	5.08	9	No	Yes	Yes	Yes	Yes	Affected	YES	58	0	1	0	Yes	MONO	ONE	0	1	0	0	0	4 per month	3 per month	LESSTHAN50RED	11	Once a day	Never	Never	Never	Never	Never	Never	Slightly more	The same	Slightly more	The same	The same	Slightly less	40	0	0	2	2	Mixed
272	Pure-bred	Border Collie	Male neutered	M	N	3.92	24	No	Yes	Yes	Yes	Yes	Affected	YES	38	0	1	1	Yes	MONO	ONE	0	0	1	0	0	2 per month	2 per month	NOCHANGE	15	Never	Never	Never	Never	Never	Never	Never	Much less	Much less	Much less	Much less	Much less	The same	18	0	2	3	3	Mixed
934	Pure-bred	Australian Shepherd	Male neutered	M	N	5.25	24	No	Yes	Yes	Yes	Yes	Affected	YES	7	0	1	0	Yes	MONO	ONE	0	1	0	0	0	8 per month	5 per month	LESSTHAN50RED	15	Never	Never	Never	Never	Never	Never	Never	The same	The same	The same	The same	The same	Slightly less	35	0	1	0	3	Reward only
2269	Pure-bred	Pomeranian	Male neutered	M	N	11.08	5	No	Yes	Yes	Yes	Yes	Affected	YES	70	0	1	1	Yes	MONO	ONE	0	1	0	0	0	4 per month	5 per month	INCREASE	18	More than once a day	More than once a day	Never	Once a week	Never	More than once a day	31-60% of the times	Slightly less	Much more	Slightly more	Slightly more	Much more	Much less	62	1	0	3	3	Mixed
284	Cross-bred	Cross Breed	Male neutered	M	N	3	13	No	Yes	Yes	Yes	Yes	Affected	YES	8	0	1	1	Yes	MONO	ONE	0	1	0	0	0	6 per month	4 per month	LESSTHAN50RED	25	More than once a day	More than once a day	Once a day	Once a week	Once a day	Never	Never	Much more	Slightly more	The same	The same	Slightly more	Much less	58	1	1	12	4	Mixed
343	Pure-bred	Bulldog	Male neutered	M	N	3.25	42	Yes	Yes	Yes	Yes	Yes	Affected	YES	34	1	1	1	Yes	MONO	ONE	0	1	0	0	0	25 per month	25 per month	NOCHANGE	63	More than once a day	Once a day	More than once a day	Never	Once a day	Never	Never	Slightly more	Slightly more	Much more	Much less	Much less	The same	42	0	1	0	4	Reward only
98	Pure-bred	Cross Breed	Female entire	F	E	3	NA	NA	Yes	Yes	Yes	Yes	Affected	YES	12	0	NA	NA	Yes	MONO	ONE	1	0	0	0	0	NA	NA	NA	NA	Never	Never	Never	Never	Never	Never	Never	Much less	Much less	Much less	Much less	Much less	Much more	16	0	NA	0	0	NA
4639	Pure-bred	Border Collie	Male entire	M	E	4.83	28	Yes	Yes	Yes	Yes	Yes	Affected	YES	8	0	1	0	Yes	POLY	TWO	0	1	0	1	0	4 per month	Less than 1 per month	OVER50RED	NA	Once a month	Once a month	Never	Never	Never	Never	Never	Much less	Much less	Much less	Much less	Much less	Much less	22	0	NA	1	2	Mixed
4635	Pure-bred	Chihuahua (Smooth Coat)	Female neutered	F	N	9.33	3	Yes	Yes	Yes	Yes	Yes	Affected	YES	17	1	0	1	Yes	POLY	TWO	0	1	0	1	0	2 per month	Less than 1 per month	OVER50RED	NA	Never	Once a week	Never	Never	Never	Never	Never	The same	The same	The same	The same	The same	The same	36	0	NA	0	1	Reward only
3231	Pure-bred	Beagle	Female neutered	F	N	3.17	12	Yes	Yes	Yes	Yes	Yes	Affected	YES	12	1	1	0	Yes	POLY	TWO	0	1	0	1	0	40 per month	Less than 1 per month	SZFREE	0	Once a day	Once a week	Once a month	More than once a day	Once a month	Never	1-30% of the times	The same	Slightly less	Much more	The same	The same	The same	47	0	4	3	4	Mixed
4270	Pure-bred	Slovakian Rough Haired Pointer	Female neutered	F	N	3.83	28	Yes	Yes	Yes	Yes	Yes	Affected	YES	17	1	1	1	Yes	POLY	TWO	0	1	0	1	0	2 per month	Less than 1 per month	SZFREE	0	Never	Never	Never	Never	Never	Never	Never	Much less	Much less	Much less	Much less	Much less	The same	18	0	2	4	3	Mixed
2267	Cross-bred	Cross Breed	Female neutered	F	N	4.33	20	No	Yes	Yes	Yes	Yes	Affected	YES	40	0	1	0	Yes	POLY	TWO	0	1	0	1	0	3 per month	Less than 1 per month	SZFREE	0	Once a month	Never	Once a month	Never	Never	Never	Never	Slightly less	The same	The same	The same	The same	The same	35	0	0	4	2	Mixed
1053	Pure-bred	Papillon	Male entire	M	E	4.5	3	Yes	Yes	Yes	Yes	Yes	Affected	YES	12	0	0	0	Yes	POLY	TWO	1	1	0	0	0	2 per month	Less than 1 per month	SZFREE	0	Never	Never	Never	Never	Never	Once a week	Never	The same	The same	The same	The same	The same	The same	36	0	0	1	3	Mixed
3824	Cross-bred	Cross Breed	Male neutered	M	N	5.33	29	No	Yes	Yes	Yes	Yes	Affected	YES	39	0	1	0	Yes	POLY	TWO	0	1	0	0	1	2 per month	Less than 1 per month	SZFREE	0	Never	Never	Never	Never	Never	Never	1-30% of the times	The same	The same	The same	The same	The same	The same	35	0	0	1	3	Mixed
270	Pure-bred	Border Collie	Female neutered	F	N	5.75	14	No	Yes	Yes	Yes	Yes	Affected	YES	42	0	0	0	Yes	POLY	TWO	0	1	0	1	0	2 per month	Less than 1 per month	SZFREE	0	Never	Never	Never	Never	Never	Never	Never	The same	The same	The same	The same	The same	The same	34	0	NA	0	4	Reward only
219	Pure-bred	Retriever (Golden)	Male neutered	M	N	6.33	43	No	Yes	Yes	Yes	Yes	Affected	YES	38	0	1	0	Yes	POLY	TWO	0	1	0	1	0	1 per month	Less than 1 per month	SZFREE	0	Never	Never	Never	Never	Never	Never	1-30% of the times	The same	The same	The same	The same	The same	The same	35	0	1	1	3	Mixed
3233	Pure-bred	Alaskan Malamute	Female neutered	F	N	6.33	50	Yes	Yes	Yes	Yes	Yes	Affected	YES	24	0	1	1	Yes	POLY	TWO	0	1	0	1	0	4 per month	Less than 1 per month	SZFREE	0	Never	Never	Never	Never	Never	Never	Never	The same	The same	The same	The same	The same	Slightly less	35	0	6	0	2	Reward only
322	Pure-bred	Border Collie	Male neutered	M	N	6.5	22	Yes	Yes	Yes	Yes	Yes	Affected	YES	48	0	1	0	Yes	POLY	TWO	0	1	0	1	0	5 per month	Less than 1 per month	SZFREE	0	Never	Never	Never	Never	Never	Never	Never	The same	The same	The same	The same	The same	Much less	36	0	0	1	3	Mixed
949	Pure-bred	German Shepherd Dog	Female neutered	F	N	6.67	34	Yes	Yes	Yes	Yes	Yes	Affected	YES	22	0	1	0	Yes	POLY	TWO	0	1	0	1	0	2 per month	Less than 1 per month	SZFREE	0	Never	Never	Never	Never	Never	Once a day	Never	The same	The same	The same	The same	The same	Much less	39	0	2	0	4	Reward only
3908	Cross-bred	Cross Breed	Male neutered	M	N	7.08	40	Yes	Yes	Yes	Yes	Yes	Affected	YES	60	0	0	1	Yes	POLY	TWO	1	1	0	0	0	1 per month	Less than 1 per month	SZFREE	0	Never	Never	Never	Never	Never	Never	Never	Much less	Much less	Much less	Much less	Much less	Much more	16	0	1	0	2	Reward only
3885	Cross-bred	Cross Breed	Male neutered	M	N	7.42	23	No	Yes	Yes	Yes	Yes	Affected	YES	27	0	1	1	Yes	POLY	TWO	0	0	0	1	1	6 per month	Less than 1 per month	SZFREE	0	Once a month	Once a month	Once a month	Once a month	Once a month	Once a month	Never	Much less	Much less	Much less	Much less	Much less	The same	24	0	0	0	2	Reward only
3244	Pure-bred	German Shepherd Dog	Male entire	M	E	7.92	50	No	Yes	Yes	Yes	Yes	Affected	YES	18	0	1	0	Yes	POLY	TWO	0	1	0	1	0	15 per month	Less than 1 per month	SZFREE	0	Never	Never	Never	Never	Never	Never	Never	Much less	Much less	Much less	Much less	Much less	Slightly less	19	0	0	0	1	Reward only
2298	Pure-bred	Slovakian Rough Haired Pointer	Male neutered	M	N	8.25	38	No	Yes	Yes	Yes	Yes	Affected	YES	18	1	1	1	Yes	POLY	TWO	0	1	0	1	0	6 per month	Less than 1 per month	SZFREE	0	Never	Never	Never	Never	Never	Never	Never	Much less	Much less	Much less	Much less	Much less	The same	18	0	NA	3	4	Mixed
3235	Cross-bred	Cross Breed	Male neutered	M	N	8.67	NA	Yes	Yes	Yes	Yes	Yes	Affected	YES	70	0	1	1	Yes	POLY	TWO	0	1	0	1	0	10 per month	Less than 1 per month	SZFREE	0	Once a week	Once a week	Once a week	Never	Once a day	Once a month	1-30% of the times	The same	The same	The same	Slightly more	The same	Slightly more	46	0	0	0	4	Reward only
4331	Pure-bred	Bavarian Mountain Hound	Male entire	M	E	10.25	25	No	Yes	Yes	Yes	Yes	Affected	YES	18	0	0	0	Yes	POLY	TWO	0	1	0	1	0	2 per month	Less than 1 per month	SZFREE	0	Never	Never	Never	Never	Never	Never	Never	Much less	Much less	Much less	Much less	Much less	Much more	16	0	4	0	4	Reward only
4591	Cross-bred	Cross Breed	Female neutered	F	N	12.92	17	No	Yes	Yes	Yes	Yes	Affected	YES	18	0	1	0	Yes	POLY	TWO	0	1	0	1	0	4 per month	Less than 1 per month	SZFREE	0	Once a week	Never	Never	Never	Never	Never	Never	The same	The same	Slightly more	The same	The same	Slightly less	38	0	NA	0	4	Reward only
242	Pure-bred	Border Collie	Female neutered	F	N	7.25	16	No	Yes	Yes	Yes	Yes	Affected	YES	43	0	1	1	Yes	POLY	TWO	0	1	0	1	0	14 per month	6 per month	SZFREE	0	Never	Never	Never	Never	Never	Never	Never	The same	The same	The same	The same	The same	The same	34	0	3	0	1	Reward only
1124	Cross-bred	Cross Breed	Male neutered	M	N	4	NA	No	Yes	Yes	Yes	Yes	Affected	YES	6	0	1	1	Yes	POLY	TWO	0	1	1	0	0	15 per month	1 per month	SZFREE	0	Never	Never	Never	Never	Once a month	Never	1-30% of the times	Much less	Much less	Much less	Much less	Much less	The same	20	0	0	0	4	Reward only
4413	Pure-bred	Cross Breed	Male neutered	M	N	3.75	46	No	Yes	Yes	Yes	Yes	Affected	YES	33	0	1	0	Yes	POLY	TWO	0	1	0	1	0	Less than 1 per month	Less than 1 per month	NOCHANGE	0	Once a week	Never	Never	Never	Once a day	Never	Never	Slightly more	The same	The same	The same	The same	Slightly less	41	0	0	1	1	Mixed
3237	Pure-bred	Border Collie	Male neutered	M	N	5.58	28	No	Yes	Yes	Yes	Yes	Affected	YES	32	0	1	0	Yes	POLY	TWO	0	1	0	1	0	Less than 1 per month	Less than 1 per month	NOCHANGE	0	Never	Once a day	Never	Never	Once a month	Never	1-30% of the times	The same	The same	The same	The same	The same	Slightly less	40	0	NA	0	0	NA
3921	Pure-bred	Siberian Husky	Male neutered	M	N	5.58	27	No	Yes	Yes	Yes	Yes	Affected	YES	18	0	1	0	Yes	POLY	TWO	0	1	0	1	0	Less than 1 per month	Less than 1 per month	NOCHANGE	0	Never	Never	Never	Never	Never	More than once a day	Never	The same	The same	Slightly more	The same	The same	Slightly less	40	0	0	3	3	Mixed
1081	Pure-bred	Belgian Shepherd Dog (Groenendael)	Male neutered	M	N	8.25	24	Yes	Yes	Yes	Yes	Yes	Affected	YES	27	0	1	1	Yes	POLY	TWO	0	1	0	1	0	1 per month	Less than 1 per month	NOCHANGE	0	Never	Never	Never	Never	Never	Never	Never	The same	The same	The same	The same	The same	The same	34	0	4	0	3	Reward only
3892	Pure-bred	Retriever (Golden)	Male neutered	M	N	12.67	27	No	Yes	Yes	Yes	Yes	Affected	YES	54	0	0	0	Yes	POLY	TWO	0	1	0	1	0	Less than 1 per month	Less than 1 per month	NOCHANGE	0	Once a month	Once a month	Never	Never	Once a month	Never	1-30% of the times	Much less	Much less	Much less	Much less	Much less	The same	22	0	0	1	2	Mixed
3968	Cross-bred	Cross Breed	Male neutered	M	N	8.58	NA	No	Yes	Yes	Yes	Yes	Affected	YES	26	0	1	1	Yes	POLY	TWO	0	0	1	1	0	5 per month	8 per month	INCREASE	0	Never	Once a month	Never	Never	Never	Never	Never	The same	Much less	Much less	Much less	Much less	The same	21	0	1	2	2	Mixed
890	Pure-bred	Retriever (Labrador)	Male neutered	M	N	6.42	32	Yes	Yes	Yes	Yes	Yes	Affected	YES	18	0	0	0	Yes	POLY	TWO	1	1	0	0	0	1 per month	Less than 1 per month	OVER50RED	1	Never	Never	Never	Never	Never	Never	Never	The same	The same	The same	The same	The same	The same	34	0	0	0	4	Reward only
3954	Pure-bred	Australian Cattle Dog	Male neutered	M	N	6.92	20	Yes	Yes	Yes	Yes	Yes	Affected	YES	41	0	1	0	Yes	POLY	TWO	0	0	1	1	0	1 per month	Less than 1 per month	OVER50RED	1	More than once a day	Once a day	Never	Never	Never	Once a week	Never	The same	The same	The same	The same	The same	The same	43	0	2	1	3	Mixed
1134	Pure-bred	Spaniel (English Springer)	Female neutered	F	N	9.58	23	Yes	Yes	Yes	Yes	Yes	Affected	YES	66	0	1	1	Yes	POLY	TWO	0	1	1	0	0	Less than 1 per month	Less than 1 per month	NOCHANGE	1	Never	Once a month	Never	Never	Never	Never	Never	The same	The same	Slightly more	The same	The same	Much less	38	0	NA	0	0	NA
3915	Pure-bred	Pug	Female neutered	F	N	3.83	9	Yes	Yes	Yes	Yes	Yes	Affected	YES	18	1	0	1	Yes	POLY	TWO	0	1	1	0	0	1 per month	Less than 1 per month	OVER50RED	2	Never	Once a week	Never	Never	Never	Once a day	Never	The same	Slightly more	The same	The same	The same	Slightly more	39	0	1	4	4	Mixed
1098	Pure-bred	Retriever (Golden)	Male neutered	M	N	8.92	NA	No	Yes	Yes	Yes	Yes	Affected	YES	24	0	1	0	Yes	POLY	TWO	0	0	1	0	1	1 per month	Less than 1 per month	OVER50RED	2	Once a month	Never	Never	Never	Never	Never	Never	The same	The same	The same	The same	Slightly more	Slightly less	39	0	1	0	4	Reward only
4391	Pure-bred	Staffordshire Bull Terrier	Male entire	M	E	10.75	34	No	Yes	Yes	Yes	Yes	Affected	YES	14	0	1	1	Yes	POLY	TWO	0	1	0	1	0	1 per month	Less than 1 per month	OVER50RED	2	Once a month	Once a month	Never	Never	Never	Never	Never	The same	The same	The same	The same	The same	The same	36	0	0	0	1	Reward only
198	Pure-bred	Bulldog	Male entire	M	E	6.5	28	Yes	Yes	Yes	Yes	Yes	Affected	YES	71	0	1	1	Yes	POLY	TWO	1	1	0	0	0	10 per month	2 per month	OVER50RED	3	More than once a day	More than once a day	More than once a day	Never	Once a month	More than once a day	31-60% of the times	Much more	Much more	Much more	Much more	Much more	Slightly more	68	1	0	1	1	Mixed
2153	Cross-bred	Cross Breed	Female neutered	F	N	4.25	13	No	Yes	Yes	Yes	Yes	Affected	YES	36	0	1	0	Yes	POLY	TWO	0	0	1	1	0	2 per month	1 per month	OVER50RED	3	Never	Never	Never	Once a month	Never	Once a month	Never	The same	The same	The same	The same	The same	Slightly less	37	0	0	3	1	Mixed
3942	Pure-bred	Dachshund (Miniature Long-Haired)	Female neutered	F	N	6	5	No	Yes	Yes	Yes	Yes	Affected	YES	22	1	NA	1	Yes	POLY	TWO	1	0	0	1	0	2 per month	1 per month	OVER50RED	3	Never	Once a month	Never	Never	Never	Once a month	Never	The same	The same	The same	The same	The same	Slightly less	37	0	1	0	3	Reward only
3893	Cross-bred	Cross Breed	Male neutered	M	N	7.67	28	No	Yes	Yes	Yes	Yes	Affected	YES	42	0	1	0	Yes	POLY	TWO	0	1	0	1	0	2 per month	1 per month	OVER50RED	3	Once a month	Never	Never	Never	Once a day	Once a day	1-30% of the times	The same	The same	The same	The same	The same	Slightly less	43	0	0	1	3	Mixed
3417	Cross-bred	Staffordshire Bull Terrier	Female neutered	F	N	11.83	16	No	Yes	Yes	Yes	Yes	Affected	YES	60	0	1	0	Yes	POLY	TWO	0	1	0	1	0	2 per month	1 per month	OVER50RED	3	Never	Never	Never	Never	Never	Never	Never	Much less	Much less	Much less	Much less	Much less	The same	18	0	1	1	2	Mixed
3830	Pure-bred	Shetland Sheepdog	Male neutered	M	N	5.33	7	No	Yes	Yes	Yes	Yes	Affected	YES	55	0	1	0	Yes	POLY	TWO	0	1	1	0	0	1 per month	Less than 1 per month	NOCHANGE	3	Once a day	Once a week	Never	Never	Once a month	Never	1-30% of the times	The same	The same	The same	The same	The same	Slightly less	42	0	0	4	2	Mixed
274	Pure-bred	Pug	Female neutered	F	N	4	9	Yes	Yes	Yes	Yes	Yes	Affected	YES	18	1	0	0	Yes	POLY	TWO	0	1	1	0	0	1 per month	1 per month	NOCHANGE	3	Once a day	Never	Never	Never	Never	Once a day	Never	The same	The same	The same	The same	The same	Slightly less	41	0	1	4	4	Mixed
2268	Pure-bred	Staffordshire Bull Terrier	Female neutered	F	N	5.17	27	No	Yes	Yes	Yes	Yes	Affected	YES	62	0	1	1	Yes	POLY	TWO	0	1	1	0	0	NA	NA	NA	3	More than once a day	More than once a day	More than once a day	More than once a day	More than once a day	More than once a day	61-99% of the times	Much more	Much more	The same	The same	Much more	Much less	73	1	0	1	0	Reward only
4669	Pure-bred	Large Munsterlander	Female neutered	F	N	3.5	32	Yes	Yes	Yes	Yes	Yes	Affected	YES	15	0	1	1	Yes	POLY	TWO	1	0	1	0	0	2 per month	Less than 1 per month	OVER50RED	4	Never	Never	Never	Never	Never	Never	Never	Slightly less	Much less	Much less	Much less	Much less	The same	19	0	NA	1	2	Mixed
86	Cross-bred	Cross Breed	Female neutered	F	N	4.33	14	No	Yes	Yes	Yes	Yes	Affected	YES	28	0	1	1	Yes	POLY	TWO	0	1	0	1	0	5 per month	Less than 1 per month	OVER50RED	4	Never	Never	Never	Never	Never	Once a month	Never	The same	The same	Slightly more	The same	The same	Much less	38	0	0	1	2	Mixed
3839	Pure-bred	Spaniel (Cocker)	Male neutered	M	N	5.33	16	No	Yes	Yes	Yes	Yes	Affected	YES	61	0	1	0	Yes	POLY	TWO	0	1	1	0	0	4 per month	Less than 1 per month	OVER50RED	4	Never	Never	Never	Never	Never	Never	Never	The same	The same	The same	The same	The same	The same	34	0	0	0	3	Reward only
3872	Pure-bred	Bichon Frise	Male neutered	M	N	5.58	8	No	Yes	Yes	Yes	Yes	Affected	YES	36	0	1	0	Yes	POLY	TWO	0	1	0	1	0	8 per month	Less than 1 per month	OVER50RED	4	Once a day	Once a month	Once a month	Never	Once a month	Once a month	31-60% of the times	The same	The same	Much less	The same	The same	The same	41	0	0	2	3	Mixed
3863	Pure-bred	Rhodesian Ridgeback	Female neutered	F	N	6.08	33	No	Yes	Yes	Yes	Yes	Affected	YES	NA	0	1	1	Yes	POLY	TWO	0	1	0	1	0	20 per month	Less than 1 per month	OVER50RED	4	Once a month	Once a day	Once a month	Once a month	Once a day	Never	Never	Much less	Slightly less	Much less	The same	Much less	Slightly more	31	0	1	1	2	Mixed
2149	Pure-bred	Alaskan Malamute	Female neutered	F	N	6.5	45	Yes	Yes	Yes	Yes	Yes	Affected	YES	13	1	1	1	Yes	POLY	TWO	0	1	0	1	0	9 per month	4 per month	OVER50RED	4	Once a week	Once a week	Never	Never	Never	Never	Never	The same	The same	Slightly more	Much less	Much less	Slightly less	30	0	5	1	4	Mixed
4064	Cross-bred	Cross Breed	Male neutered	M	N	4	50	No	Yes	Yes	Yes	Yes	Affected	YES	30	0	1	1	Yes	POLY	TWO	0	1	0	1	0	10 per month	3 per month	OVER50RED	4	Once a week	Never	Never	Never	Never	Once a week	Never	The same	The same	The same	The same	The same	Slightly less	39	0	1	1	2	Mixed
2114	Pure-bred	German Shorthaired Pointer	Male neutered	M	N	10.25	25	Yes	Yes	Yes	Yes	Yes	Affected	YES	50	1	1	0	Yes	POLY	TWO	0	1	0	1	0	10 per month	2 per month	OVER50RED	4	More than once a day	More than once a day	Never	Never	Never	Never	Never	The same	The same	The same	The same	The same	The same	42	0	3	6	3	Mixed
335	Pure-bred	Staffordshire Bull Terrier	Female neutered	F	N	7.42	23	No	Yes	Yes	Yes	Yes	Affected	YES	63	0	1	0	Yes	POLY	TWO	0	1	0	1	0	9 per month	1 per month	OVER50RED	4	Once a month	Never	Never	Never	Never	Never	Never	The same	Much less	Much less	Much less	Much less	Slightly less	22	0	0	1	2	Mixed
2289	Pure-bred	St. Bernard	Male neutered	M	N	11		No	Yes	Yes	Yes	Yes	Affected	YES	58	0	1	1	Yes	POLY	TWO	0	1	1	0	0	4 per month	4 per month	NOCHANGE	4	Never	Never	Never	Never	Never	Never	Never	Much less	Much less	Slightly more	Much less	Much less	Slightly more	20	0	0	1	0	Reward only
4668	Pure-bred	German Shepherd Dog	Male neutered	M	N	3.92	31	No	Yes	Yes	Yes	Yes	Affected	YES	18	0	1	0	Yes	POLY	TWO	0	1	0	1	0	2 per month	Less than 1 per month	OVER50RED	5	Once a month	Never	Never	Once a month	Never	Never	Never	Slightly more	Much less	Slightly more	Much less	Slightly less	The same	29	0	NA	3	2	Mixed
1108	Pure-bred	Border Collie	Female neutered	F	N	7.25	20	Yes	Yes	Yes	Yes	Yes	Affected	YES	59	0	0	0	Yes	POLY	TWO	1	1	0	0	0	2 per month	Less than 1 per month	OVER50RED	5	Never	Never	Never	Never	Never	Never	Never	Much less	Much less	Much less	Much less	Much less	The same	18	0	NA	0	4	Reward only
4126	Pure-bred	Border Collie	Male neutered	M	N	9.5	18	No	Yes	Yes	Yes	Yes	Affected	YES	16	0	1	1	Yes	POLY	TWO	0	1	0	1	0	2 per month	Less than 1 per month	OVER50RED	5	Never	Never	Never	Never	Never	Never	1-30% of the times	The same	The same	The same	The same	The same	The same	35	0	1	2	2	Mixed
1037	Cross-bred	Cross Breed	Male neutered	M	N	5	12	No	Yes	Yes	Yes	Yes	Affected	YES	NA	0	1	1	Yes	POLY	TWO	0	1	0	1	0	7 per month	1 per month	OVER50RED	5	More than once a day	More than once a day	Once a day	Once a day	More than once a day	More than once a day	31-60% of the times	The same	The same	The same	The same	The same	The same	58	1	0	0	1	Reward only
232	Pure-bred	Keeshond	Male neutered	M	N	8.42	7	No	Yes	Yes	Yes	Yes	Affected	YES	49	0	1	0	Yes	POLY	TWO	0	0	1	1	0	2 per month	3 per month	INCREASE	5	Never	Never	Never	Never	Never	Never	Never	The same	The same	The same	The same	The same	The same	34	0	0	1	2	Mixed
3889	Cross-bred	Pug	Male neutered	M	N	7.83	65	No	Yes	Yes	Yes	Yes	Affected	YES	72	0	1	0	Yes	POLY	TWO	0	1	1	0	0	Less than 1 per month	2 per month	INCREASE	5	Once a month	Once a month	Never	Never	Once a month	Never	1-30% of the times	Slightly more	Slightly more	The same	Slightly more	Much less	Much less	38	0	0	4	2	Mixed
2303	Pure-bred	Alaskan Malamute	Male entire	M	E	3.42	41	No	Yes	Yes	Yes	Yes	Affected	YES	36	1	1	0	Yes	POLY	TWO	1	1	0	0	0	2 per month	Less than 1 per month	OVER50RED	6	Once a day	Never	Never	Never	Never	Never	Never	The same	The same	The same	The same	The same	The same	37	0	NA	1	3	Mixed
3280	Cross-bred	Cross Breed	Male neutered	M	N	3.75	39	No	Yes	Yes	Yes	Yes	Affected	YES	31	0	1	0	Yes	POLY	TWO	0	1	0	0	1	3 per month	Less than 1 per month	OVER50RED	6	Never	Never	Never	Never	Never	Never	Never	The same	Much less	Much less	Much less	Much less	Slightly more	19	0	0	3	2	Mixed
3795	Cross-bred	Cross Breed	Female neutered	F	N	4.08	9	Yes	Yes	Yes	Yes	Yes	Affected	YES	36	0	0	0	Yes	POLY	TWO	0	1	1	0	0	1 per month	1 per month	NOCHANGE	6	Never	Never	Never	Never	Never	Never	Never	The same	The same	The same	The same	The same	The same	34	0	0	2	3	Mixed
3224	Cross-bred	Cross Breed	Male neutered	M	N	3.17	40	Yes	Yes	Yes	Yes	Yes	Affected	YES	30	0	1	1	Yes	POLY	TWO	1	1	0	0	0	1 per month	5 per month	INCREASE	6	Once a month	Once a month	Once a month	Never	Never	Once a week	Never	The same	The same	Much more	The same	The same	The same	41	0	0	2	4	Mixed
4648	Cross-bred	Cross Breed	Female neutered	F	N	5.92	23	No	Yes	Yes	Yes	Yes	Affected	YES	56	0	0	0	Yes	POLY	TWO	1	1	0	0	0	Less than 1 per month	2 per month	INCREASE	6	Once a day	Never	Never	Never	Never	Never	1-30% of the times	The same	The same	The same	The same	The same	The same	38	0	NA	3	3	Mixed
4014	Pure-bred	Border Collie	Male neutered	M	N	3.08	20	Yes	Yes	Yes	Yes	Yes	Affected	YES	31	0	1	1	Yes	POLY	TWO	0	1	0	1	0	2 per month	Less than 1 per month	OVER50RED	7	Never	Once a week	Never	Never	Never	Once a month	1-30% of the times	Slightly more	Slightly more	The same	Slightly more	The same	The same	42	0	2	0	2	Reward only
3896	Cross-bred	Cross Breed	Male entire	M	E	5.25	7	Yes	Yes	Yes	Yes	Yes	Affected	YES	24	0	1	0	Yes	POLY	TWO	0	1	0	1	0	4 per month	2 per month	OVER50RED	7	Once a day	Once a day	Once a month	Never	More than once a day	Once a day	1-30% of the times	The same	Slightly more	The same	The same	The same	Slightly less	51	1	0	1	2	Mixed
2273	Pure-bred	Chinese Crested	Male entire	M	E	5.5	5	Yes	Yes	Yes	Yes	Yes	Affected	YES	27	0	1	0	Yes	POLY	TWO	1	1	0	0	0	6 per month	1 per month	OVER50RED	7	Once a week	Never	Never	Never	Never	Never	Never	The same	Much less	The same	Much less	Much less	The same	24	0	0	0	2	Reward only
1762	Pure-bred	Border Collie	Female neutered	F	N	10	33	No	Yes	Yes	Yes	Yes	Affected	YES	18	0	1	1	Yes	POLY	TWO	0	1	0	1	0	3 per month	Less than 1 per month	OVER50RED	8	More than once a day	Never	Never	Never	Never	Never	Never	The same	The same	The same	The same	The same	The same	38	0	0	0	3	Reward only
109	Cross-bred	Cross Breed	Male neutered	M	N	6	26	No	Yes	Yes	Yes	Yes	Affected	YES	NA	0	1	0	Yes	POLY	TWO	0	0	0	1	1	5 per month	1 per month	OVER50RED	8	Once a week	Once a day	Once a day	Never	Once a day	Never	Never	The same	The same	The same	The same	The same	The same	45	0	0	0	0	NA
3770	Cross-bred	Cross Breed	Female neutered	F	N	5.33	52	No	Yes	Yes	Yes	Yes	Affected	YES	12	0	1	0	Yes	POLY	TWO	0	1	1	0	0	10 per month	8 per month	LESSTHAN50RED	8	Once a month	Once a week	Never	Never	Never	Never	Never	The same	The same	The same	The same	The same	The same	37	0	0	2	3	Mixed
3928	Pure-bred	Border Collie	Male neutered	M	N	3.92	35	Yes	Yes	Yes	Yes	Yes	Affected	YES	43	1	1	1	Yes	POLY	TWO	1	0	1	0	0	2 per month	Less than 1 per month	OVER50RED	9	Never	Never	Never	Never	Never	Once a day	1-30% of the times	The same	The same	The same	The same	The same	Slightly less	39	0	3	0	3	Reward only
3814	Pure-bred	Border Terrier	Male neutered	M	N	4.58	11	Yes	Yes	Yes	Yes	Yes	Affected	YES	48	1	1	0	Yes	POLY	TWO	0	0	1	1	0	2 per month	Less than 1 per month	OVER50RED	9	Once a month	Once a month	Never	Never	Never	Never	Never	The same	The same	The same	The same	The same	The same	36	0	0	1	2	Mixed
4709	Pure-bred	Pomeranian	Male neutered	M	N	8.17	6	No	Yes	Yes	Yes	Yes	Affected	YES	55	0	1	0	Yes	POLY	TWO	0	0	1	1	0	3 per month	Less than 1 per month	OVER50RED	10	Never	Never	Never	Never	Never	Never	Never	Much less	Much less	Much less	Much less	Much less	Much more	16	0	NA	0	4	Reward only
2015	Pure-bred	Australian Shepherd	Male neutered	M	N	6.08	23	No	Yes	Yes	Yes	Yes	Affected	YES	67	0	1	0	Yes	POLY	TWO	0	1	1	0	0	4 per month	2 per month	OVER50RED	10	Never	Never	Never	Once a month	Never	Once a month	1-30% of the times	The same	The same	The same	The same	Slightly more	Slightly less	41	0	1	1	2	Mixed
3868	Cross-bred	Cross Breed	Male neutered	M	N	10.58	36	No	Yes	Yes	Yes	Yes	Affected	YES	54	1	1	1	Yes	POLY	TWO	0	0	0	1	1	6 per month	6 per month	NOCHANGE	10	Never	Once a week	Never	Never	Never	Never	Never	The same	Much more	The same	The same	The same	The same	38	0	0	2	2	Mixed
4681	Cross-bred	Cross Breed	Male neutered	M	N	7.42	31	No	Yes	Yes	Yes	Yes	Affected	YES	72	0	1	1	Yes	POLY	TWO	1	0	1	0	0	6 per month	6 per month	NOCHANGE	11	Once a month	Once a month	Once a month	Once a month	Once a month	Once a month	Never	Slightly more	Slightly more	The same	The same	The same	The same	42	0	NA	4	4	Mixed
293	Cross-bred	Cross Breed	Male neutered	M	N	6.42	34	No	Yes	Yes	Yes	Yes	Affected	YES	69	1	1	1	Yes	POLY	TWO	0	0	1	0	1	4 per month	4 per month	NOCHANGE	16	Once a week	Never	Never	Once a month	Once a month	Once a week	1-30% of the times	Slightly more	The same	The same	The same	Slightly more	Much less	47	0	0	0	3	Reward only
2272	Pure-bred	Retriever (Golden)	Male neutered	M	N	5.08	48	No	Yes	Yes	Yes	Yes	Affected	YES	9	0	1	0	Yes	POLY	TWO	0	1	0	1	0	3 per month	4 per month	INCREASE	16	Once a month	Once a month	Once a month	Once a month	Once a month	Never	1-30% of the times	Slightly more	Slightly more	The same	Slightly more	The same	Slightly less	45	0	1	1	3	Mixed
4693	Pure-bred	Staffordshire Bull Terrier	Male neutered	M	N	5.08	15	Yes	Yes	Yes	Yes	Yes	Affected	YES	37	0	1	0	Yes	POLY	TWO	1	0	1	0	0	14 per month	8 per month	LESSTHAN50RED	20	Once a month	Once a week	Never	Never	Once a day	Once a month	1-30% of the times	The same	The same	The same	The same	The same	The same	42	0	NA	1	2	Mixed
3177	Pure-bred	German Shepherd Dog	Male entire	M	E	4.58	39	No	Yes	Yes	Yes	Yes	Affected	YES	39	0	1	0	Yes	POLY	TWO	0	1	0	1	0	8 per month	5 per month	LESSTHAN50RED	20	Never	Never	Never	Never	Once a month	Never	Never	The same	The same	The same	The same	The same	The same	35	0	0	4	4	Mixed
1097	Pure-bred	Retriever (Labrador)	Male entire	M	E	6.33	38	No	Yes	Yes	Yes	Yes	Affected	YES	14	0	1	1	Yes	POLY	TWO	0	1	0	0	1	15 per month	8 per month	LESSTHAN50RED	24	Never	Never	Never	Never	Never	Never	Never	The same	The same	Slightly more	The same	The same	The same	35	0	0	2	2	Mixed
3282	Pure-bred	Retriever (Labrador)	Male entire	M	E	6.08	38	No	Yes	Yes	Yes	Yes	Affected	YES	12	0	1	1	Yes	POLY	TWO	0	1	0	0	1	15 per month	8 per month	LESSTHAN50RED	25	Never	Never	Never	Never	Never	Never	Never	The same	The same	The same	The same	The same	The same	34	0	0	1	2	Mixed
283	Pure-bred	Belgian Shepherd Dog (Tervueren)	Male neutered	M	N	9.17	36	No	Yes	Yes	Yes	Yes	Affected	YES	18	0	1	1	Yes	POLY	TWO	0	1	0	1	0	25 per month	20 per month	LESSTHAN50RED	90	Never	Never	Never	Once a week	Once a month	Never	31-60% of the times	The same	The same	The same	The same	The same	The same	39	0	1	0	4	Reward only
4677	Pure-bred	Spaniel (English Springer)	Female neutered	F	N	9.5	25	Yes	Yes	Yes	Yes	Yes	Affected	YES	6	0	1	1	Yes	POLY	TWO	0	1	1	0	0	NA	NA	NA	NA	Never	Never	Never	Never	Never	Never	1-30% of the times	The same	The same	The same	The same	The same	Slightly less	36	0	NA	0	2	Reward only
4631	Pure-bred	Border Collie	Male neutered	M	N	6.67	28	Yes	Yes	Yes	Yes	Yes	Affected	YES	10	0	1	1	Yes	POLY	THREE	0	1	1	1	0	8 per month	Less than 1 per month	OVER50RED	NA	Never	Once a day	Never	Once a day	Once a week	Once a week	31-60% of the times	The same	Slightly more	The same	The same	Slightly more	The same	50	1	NA	3	2	Mixed
2216	Cross-bred	Cross Breed	Male neutered	M	N	7.33	37	Yes	Yes	Yes	Yes	Yes	Affected	YES	NA	0	1	1	Yes	POLY	THREE	0	1	1	1	0	Less than 1 per month	25 per month	INCREASE	NA	Once a week	Once a month	Never	Never	Never	More than once a day	Never	The same	The same	The same	The same	The same	The same	41	0	NA	4	2	Mixed
3848	Pure-bred	Border Collie	Male neutered	M	N	5.25	20	No	Yes	Yes	Yes	Yes	Affected	YES	44	0	1	1	Yes	POLY	THREE	0	1	1	1	0	4 per month	Less than 1 per month	SZFREE	0	Once a month	Never	Never	Never	Never	Never	Never	Slightly less	The same	Slightly less	The same	The same	The same	33	0	1	1	4	Mixed
4435	Pure-bred	Yorkshire Terrier	Male neutered	M	N	7.42	5	Yes	Yes	Yes	Yes	Yes	Affected	YES	35	1	1	1	Yes	POLY	THREE	0	1	1	1	0	2 per month	Less than 1 per month	SZFREE	0	Never	Never	Never	Never	Never	Never	1-30% of the times	The same	The same	The same	The same	The same	The same	35	0	0	1	2	Mixed
568	Pure-bred	Dachshund (Miniature Long-Haired)	Female neutered	F	N	9.25	4	Yes	Yes	Yes	Yes	Yes	Affected	YES	9	0	1	1	Yes	POLY	THREE	0	1	0	1	0	2 per month	Less than 1 per month	SZFREE	0	Never	Never	Never	Never	Never	Never	Never	The same	The same	Slightly more	The same	The same	Slightly less	36	0	0	2	2	Mixed
300	Pure-bred	Welsh Corgi (Pembroke)	Male neutered	M	N	3.17	NA	No	Yes	Yes	Yes	Yes	Affected	YES	21	0	1	0	Yes	POLY	THREE	0	1	1	1	0	5 per month	Less than 1 per month	OVER50RED	1	Never	Never	Never	Never	Never	Never	Never	Much less	Much less	Much more	Much less	The same	Slightly less	29	0	1	0	1	Reward only
3659	Pure-bred	Boxer	Female neutered	F	N	3.5	36	No	Yes	Yes	Yes	Yes	Affected	YES	15	0	1	1	Yes	POLY	THREE	0	1	1	1	0	2 per month	Less than 1 per month	OVER50RED	1	Once a month	Once a month	Never	Never	Never	Once a week	Never	The same	The same	The same	The same	The same	The same	38	0	0	1	1	Mixed
3845	Cross-bred	Cross Breed	Female neutered	F	N	3.58	12	No	Yes	Yes	Yes	Yes	Affected	YES	14	0	1	0	Yes	POLY	THREE	0	0	1	1	1	25 per month	Less than 1 per month	OVER50RED	2	Once a month	Never	Never	Never	Never	Never	Never	The same	The same	The same	The same	The same	The same	35	0	0	2	2	Mixed
2717	Pure-bred	Chinese Crested	Female neutered	F	N	4.5	6	Yes	Yes	Yes	Yes	Yes	Affected	YES	17	1	1	1	Yes	POLY	THREE	0	1	1	1	0	16 per month	Less than 1 per month	OVER50RED	2	Once a month	Never	Once a month	Never	More than once a day	More than once a day	31-60% of the times	Slightly less	Slightly less	Slightly less	Slightly less	The same	Slightly more	40	0	0	2	3	Mixed
2036	Pure-bred	Staffordshire Bull Terrier	Male neutered	M	N	5.33	25	Yes	Yes	Yes	Yes	Yes	Affected	YES	NA	1	0	0	Yes	POLY	THREE	0	1	1	1	0	1 per month	Less than 1 per month	OVER50RED	2	More than once a day	Never	Once a week	Never	Never	Never	Never	Slightly more	The same	The same	Much less	Much less	Slightly less	32	0	NA	1	3	Mixed
2270	Pure-bred	Retriever (Golden)	Male neutered	M	N	4.83	50	No	Yes	Yes	Yes	Yes	Affected	YES	2	0	1	1	Yes	POLY	THREE	0	1	1	1	0	3 per month	Less than 1 per month	OVER50RED	3	Once a month	Never	Never	Never	Never	Once a month	Never	The same	The same	The same	The same	The same	Much less	38	0	5	4	2	Mixed
3906	Cross-bred	Border Collie	Female neutered	F	N	6.33	20	Yes	Yes	Yes	Yes	Yes	Affected	YES	42	0	1	0	Yes	POLY	THREE	0	1	0	1	1	4 per month	Less than 1 per month	OVER50RED	3	Never	Never	Never	Never	Once a month	Never	Never	The same	The same	The same	The same	The same	The same	35	0	1	4	3	Mixed
3852	Pure-bred	Boston Terrier	Male neutered	M	N	8.5	15	No	Yes	Yes	Yes	Yes	Affected	YES	36	0	1	0	Yes	POLY	THREE	0	1	1	1	0	3 per month	1 per month	OVER50RED	3	Never	Never	Never	Never	Never	Never	Never	The same	The same	The same	The same	The same	The same	34	0	0	0	3	Reward only
296	Cross-bred	Cross Breed	Male neutered	M	N	8.67	9	No	Yes	Yes	Yes	Yes	Affected	YES	10	0	1	0	Yes	POLY	THREE	0	1	0	1	1	2 per month	1 per month	OVER50RED	3	Once a week	Never	Never	Never	Never	Never	Never	The same	The same	The same	The same	The same	The same	36	0	2	0	2	Reward only
265	Pure-bred	Italian Spinone	Male neutered	M	N	6.5	44	Yes	Yes	Yes	Yes	Yes	Affected	YES	21	0	1	0	Yes	POLY	THREE	0	1	1	1	0	4 per month	Less than 1 per month	OVER50RED	4	Never	Never	Once a month	Never	More than once a day	Never	Never	Much less	Much less	Much less	Much less	Much less	Slightly less	24	0	0	0	2	Reward only
3843	Pure-bred	Spaniel (Cocker)	Male neutered	M	N	7.5	18	No	Yes	Yes	Yes	Yes	Affected	YES	44	0	1	0	Yes	POLY	THREE	0	1	0	1	1	1 per month	Less than 1 per month	OVER50RED	4	Never	Never	Never	Never	Never	Never	1-30% of the times	The same	The same	The same	The same	The same	Slightly less	36	0	0	4	3	Mixed
3886	Pure-bred	Leonberger	Male entire	M	E	5.5	68	Yes	Yes	Yes	Yes	Yes	Affected	YES	38	0	1	1	Yes	POLY	THREE	0	1	1	1	0	3 per month	1 per month	OVER50RED	4	Never	Never	Never	Never	Never	Never	Never	The same	The same	The same	The same	The same	Much less	36	0	0	2	2	Mixed
1045	Pure-bred	Borzoi	Male neutered	M	N	5.67	37	No	Yes	Yes	Yes	Yes	Affected	YES	11	0	1	1	Yes	POLY	THREE	0	1	1	1	0	15 per month	3 per month	OVER50RED	5	Once a week	Never	Once a week	Once a week	Once a week	Once a week	31-60% of the times	The same	The same	The same	The same	The same	The same	46	0	0	0	3	Reward only
4314	Pure-bred	Spaniel (English Springer)	Male entire	M	E	5	20	Yes	Yes	Yes	Yes	Yes	Affected	YES	18	1	1	1	Yes	POLY	THREE	0	1	1	1	0	15 per month	3 per month	OVER50RED	6	More than once a day	Never	Never	Never	More than once a day	Never	Never	Slightly more	Much less	Much less	Much less	Much less	The same	29	0	2	1	3	Mixed
3967	Pure-bred	German Shepherd Dog	Male entire	M	E	3	45	Yes	Yes	Yes	Yes	Yes	Affected	YES	20	1	1	1	Yes	POLY	THREE	0	1	1	0	1	8 per month	2 per month	OVER50RED	6	Once a month	More than once a day	Never	Once a month	Once a week	Once a day	1-30% of the times	The same	Slightly more	The same	Slightly more	Slightly more	Slightly less	53	1	1	4	2	Mixed
4571	Cross-bred	Cross Breed	Male entire	M	E	3.17	15	Yes	Yes	Yes	Yes	Yes	Affected	YES	12	0	1	0	Yes	POLY	THREE	0	1	1	1	0	4 per month	1 per month	OVER50RED	6	Once a month	Never	Never	Never	Never	Never	Never	Much less	Much less	Much less	Much less	Much less	The same	19	0	1	1	1	Mixed
3949	Pure-bred	Whippet	Female neutered	F	N	6	10	No	Yes	Yes	Yes	Yes	Affected	YES	24	1	1	1	Yes	POLY	THREE	0	1	1	1	0	3 per month	3 per month	NOCHANGE	7	Once a day	More than once a day	Once a month	Never	Once a month	Once a day	1-30% of the times	The same	The same	The same	The same	The same	The same	47	0	2	2	3	Mixed
3973	Pure-bred	Hungarian Vizsla	Male neutered	M	N	3.42	31	No	Yes	Yes	Yes	Yes	Affected	YES	16	0	1	0	Yes	POLY	THREE	0	1	1	1	0	2 per month	2 per month	NOCHANGE	7	Never	More than once a day	Never	Never	Once a week	Never	1-30% of the times	The same	Much more	The same	Slightly more	The same	Much less	47	0	1	0	4	Reward only
254	Pure-bred	Jack Russell Terrier	Male neutered	M	N	7.58	11	No	Yes	Yes	Yes	Yes	Affected	YES	53	0	1	1	Yes	POLY	THREE	0	1	1	1	0	2 per month	2 per month	NOCHANGE	7	More than once a day	Once a month	Once a day	Never	Once a day	Once a month	31-60% of the times	Slightly less	Slightly less	Slightly more	The same	The same	The same	47	0	0	0	2	Reward only
4510	Pure-bred	Siberian Husky	Male neutered	M	N	5	23	No	Yes	Yes	Yes	Yes	Affected	YES	42	0	1	0	Yes	POLY	THREE	0	1	1	0	1	3 per month	Less than 1 per month	OVER50RED	9	More than once a day	Once a week	Once a month	Once a month	Once a month	Once a week	1-30% of the times	The same	Slightly more	Much more	The same	The same	Slightly more	48	0	0	1	2	Mixed
2048	Pure-bred	Beagle	Male neutered	M	N	5.25	NA	No	Yes	Yes	Yes	Yes	Affected	YES	NA	0	1	1	Yes	POLY	THREE	0	1	1	0	1	NA	NA	NA	9	Once a month	Never	Never	Never	Never	Never	Never	Much less	Much less	Much less	Much less	Much less	Slightly more	18	0	0	0	2	Reward only
3853	Cross-bred	Cross Breed	Female neutered	F	N	4.58	35	No	Yes	Yes	Yes	Yes	Affected	YES	9	0	1	1	Yes	POLY	THREE	0	1	1	1	0	6 per month	3 per month	OVER50RED	10	Once a day	Once a day	Once a week	Once a month	Once a month	Once a month	1-30% of the times	The same	The same	The same	The same	The same	The same	46	0	0	2	2	Mixed
3898	Pure-bred	Retriever (Golden)	Male neutered	M	N	8.92	34	No	Yes	Yes	Yes	Yes	Affected	YES	72	0	1	0	Yes	POLY	THREE	0	1	1	0	1	6 per month	3 per month	OVER50RED	10	Once a month	Never	Never	Never	Once a month	Never	1-30% of the times	The same	The same	Much less	The same	The same	Much less	37	0	1	1	4	Mixed
3873	Pure-bred	Italian Spinone	Male entire	M	E	8.42	28	Yes	Yes	Yes	Yes	Yes	Affected	YES	18	1	1	0	Yes	POLY	THREE	0	1	1	1	0	NA	NA	NA	10	More than once a day	Never	Once a month	Once a month	Once a month	Never	Never	The same	The same	The same	The same	The same	Slightly more	40	0	1	1	2	Mixed
3905	Pure-bred	Italian Spinone	Male neutered	M	N	6.33	41	Yes	Yes	Yes	Yes	Yes	Affected	YES	21	0	1	1	Yes	POLY	THREE	0	1	1	1	0	8 per month	Less than 1 per month	OVER50RED	12	Never	Once a month	Once a month	Never	Once a month	Never	Always	The same	The same	The same	The same	The same	Slightly more	40	0	0	2	2	Mixed
290	Pure-bred	Staffordshire Bull Terrier	Male neutered	M	N	10.5	24	No	Yes	Yes	Yes	Yes	Affected	YES	48	0	1	1	Yes	POLY	THREE	0	1	1	1	0	8 per month	Less than 1 per month	OVER50RED	12	Once a day	Once a week	Never	Never	Never	Once a month	Never	The same	Much less	Much more	Much less	Much less	The same	30	0	1	0	2	Reward only
1039	Pure-bred	Retriever (Golden)	Male neutered	M	N	8.75	36	Yes	Yes	Yes	Yes	Yes	Affected	YES	17	1	1	1	Yes	POLY	THREE	0	1	1	1	0	5 per month	5 per month	NOCHANGE	12	Once a month	Never	Once a week	Once a month	Once a month	Never	Never	The same	The same	The same	The same	The same	The same	39	0	1	5	4	Mixed
4651	Pure-bred	Retriever (Golden)	Female neutered	F	N	6.17	29	No	Yes	Yes	Yes	Yes	Affected	YES	26	0	1	0	Yes	POLY	THREE	0	1	1	0	1	4 per month	4 per month	NOCHANGE	12	Once a month	Once a month	Never	Never	Never	Never	Never	The same	Slightly more	The same	The same	The same	Much less	39	0	NA	1	2	Mixed
4683	Cross-bred	Cross Breed	Male entire	M	E	5.5	21	Yes	Yes	Yes	Yes	Yes	Affected	YES	52	1	1	0	Yes	POLY	THREE	0	0	1	1	1	8 per month	4 per month	OVER50RED	15	Never	Once a month	Never	Never	Once a month	Never	Never	The same	The same	The same	The same	The same	The same	36	0	NA	1	2	Mixed
1022	Pure-bred	Spanish Water Dog	Male entire	M	E	3.5	21	Yes	Yes	Yes	Yes	Yes	Affected	YES	18	1	1	1	Yes	POLY	THREE	0	1	1	1	0	1 per month	6 per month	INCREASE	19	Never	Never	Never	Never	Never	Never	Never	The same	The same	The same	The same	The same	The same	34	0	8	2	3	Mixed
1087	Pure-bred	Australian Shepherd	Male neutered	M	N	7.08	21	Yes	Yes	Yes	Yes	Yes	Affected	YES	53	0	1	1	Yes	POLY	THREE	0	1	1	1	0	12 per month	12 per month	NOCHANGE	20	Once a week	Once a month	Once a month	Never	Once a week	Never	Never	Slightly more	Slightly more	The same	The same	The same	The same	42	0	NA	0	4	Reward only
328	Cross-bred	Cross Breed	Female neutered	F	N	6.33	28	No	Yes	Yes	Yes	Yes	Affected	YES	51	0	1	1	Yes	POLY	THREE	0	1	1	0	1	15 per month	10 per month	LESSTHAN50RED	20	Never	Once a week	Never	Never	Never	Never	Never	Much less	The same	The same	The same	The same	The same	34	0	0	1	2	Mixed
1099	Pure-bred	Border Collie	Female neutered	F	N	5.75	20	Yes	Yes	Yes	Yes	Yes	Affected	YES	6	0	1	0	Yes	POLY	THREE	0	1	1	1	0	Less than 1 per month	6 per month	INCREASE	20	Once a week	Once a month	Never	Never	Once a month	Never	Never	Slightly more	The same	Slightly more	The same	The same	Slightly less	41	0	0	2	2	Mixed
2328	Pure-bred	Pomeranian	Male neutered	M	N	6.33	4	No	Yes	Yes	Yes	Yes	Affected	YES	11	0	1	0	Yes	POLY	THREE	0	0	1	1	0	3 per month	20 per month	INCREASE	37	Never	Never	Never	Never	Never	Never	Never	The same	The same	The same	The same	The same	The same	34	0	0	1	2	Mixed
2093	Pure-bred	Hungarian Wire Haired Vizsla	Male entire	M	E	3.58	26	Yes	Yes	Yes	Yes	Yes	Affected	YES	7	0	1	0	Yes	POLY	THREE	1	1	1	0	0	NA	NA	NA	NA	More than once a day	Never	Never	Never	More than once a day	Once a week	Never	The same	The same	The same	The same	The same	The same	44	0	5	2	4	Mixed
4703	Pure-bred	Border Collie	Male entire	M	E	7.83	30	No	Yes	Yes	Yes	Yes	Affected	YES	14	0	1	1	Yes	POLY	THREE	0	0	1	1	0	Less than 1 per month	NA	NA	NA	Once a week	Never	Never	Never	Never	Once a week	Never	Much less	Much less	The same	The same	The same	Slightly more	33	0	NA	3	4	Mixed
3564	Pure-bred	German Shepherd Dog	Female neutered	F	N	3	27	Yes	No	NA	NA	NA	Control	NA	NA	NA	NA	NA	NA	NA	NA	NA	NA	NA	NA	NA	NA	NA	NA	NA	Once a month	Never	Never	Never	Never	Never	Never	The same	The same	The same	The same	The same	The same	35	0	NA	6	4	Mixed
3751	Pure-bred	English Setter	Male neutered	M	N	3	29	No	No	NA	NA	NA	Control	NA	NA	NA	NA	NA	NA	NA	NA	NA	NA	NA	NA	NA	NA	NA	NA	NA	Never	Never	Never	Never	Never	Once a month	1-30% of the times	The same	The same	The same	The same	The same	The same	36	0	1	5	4	Mixed
1994	Cross-bred	Scottish Terrier	Female neutered	F	N	3	9	Yes	No	NA	NA	NA	Control	NA	NA	NA	NA	NA	NA	NA	NA	NA	NA	NA	NA	NA	NA	NA	NA	NA	Never	Never	Never	Never	Never	Once a week	1-30% of the times	The same	The same	The same	The same	The same	The same	37	0	1	4	4	Mixed
2381	Pure-bred	Spaniel (Cocker)	Male entire	M	E	3	14	Yes	No	NA	NA	NA	Control	NA	NA	NA	NA	NA	NA	NA	NA	NA	NA	NA	NA	NA	NA	NA	NA	NA	Never	Never	Never	Never	Never	Never	Never	Much less	Much less	Much less	Much less	Much less	Much more	16	0	0	3	4	Mixed
3951	Pure-bred	Cross Breed	Female neutered	F	N	3	30	No	No	NA	NA	NA	Control	NA	NA	NA	NA	NA	NA	NA	NA	NA	NA	NA	NA	NA	NA	NA	NA	NA	Never	Never	Never	Never	Never	More than once a day	1-30% of the times	The same	The same	The same	The same	The same	The same	39	0	6	3	4	Mixed
2230	Pure-bred	Hungarian Wire Haired Vizsla	Female entire	F	E	3	25	Yes	No	NA	NA	NA	Control	NA	NA	NA	NA	NA	NA	NA	NA	NA	NA	NA	NA	NA	NA	NA	NA	NA	Never	Never	Never	Never	Never	Never	Never	The same	The same	The same	The same	The same	The same	34	0	4	2	4	Mixed
3871	Pure-bred	Border Collie	Female entire	F	E	3	16	No	No	NA	NA	NA	Control	NA	NA	NA	NA	NA	NA	NA	NA	NA	NA	NA	NA	NA	NA	NA	NA	NA	Never	Never	Never	Never	Never	Never	Never	The same	The same	The same	The same	The same	The same	34	0	5	2	4	Mixed
3664	Cross-bred	Cross Breed	Female neutered	F	N	3	12	Yes	No	NA	NA	NA	Control	NA	NA	NA	NA	NA	NA	NA	NA	NA	NA	NA	NA	NA	NA	NA	NA	NA	Never	Never	Never	Never	Never	Once a day	Never	Much less	Much less	Slightly less	Much less	Much less	Slightly less	23	0	1	2	4	Mixed
3810	Pure-bred	Border Collie	Female entire	F	E	3	17	Yes	No	NA	NA	NA	Control	NA	NA	NA	NA	NA	NA	NA	NA	NA	NA	NA	NA	NA	NA	NA	NA	NA	Never	Never	Never	Never	Never	Never	Never	The same	The same	The same	The same	The same	The same	34	0	3	2	4	Mixed
3492	Pure-bred	Kerry Blue Terrier	Female neutered	F	N	3	18	Yes	No	NA	NA	NA	Control	NA	NA	NA	NA	NA	NA	NA	NA	NA	NA	NA	NA	NA	NA	NA	NA	NA	Never	Never	Never	Never	Never	Never	Never	The same	The same	The same	The same	The same	The same	34	0	4	1	4	Mixed
2380	Pure-bred	German Shepherd Dog	Female entire	F	E	3	31	No	No	NA	NA	NA	Control	NA	NA	NA	NA	NA	NA	NA	NA	NA	NA	NA	NA	NA	NA	NA	NA	NA	Never	Never	Never	Never	Never	Never	Never	The same	The same	The same	The same	The same	The same	34	0	NA	1	4	Mixed
2573	Pure-bred	Weimaraner	Male neutered	M	N	3	42	Yes	No	NA	NA	NA	Control	NA	NA	NA	NA	NA	NA	NA	NA	NA	NA	NA	NA	NA	NA	NA	NA	NA	Never	Never	Never	Never	Never	Never	Never	The same	The same	The same	The same	The same	The same	34	0	1	1	4	Mixed
4691	Pure-bred	Retriever (Labrador)	Male neutered	M	N	3	25	No	No	NA	NA	NA	Control	NA	NA	NA	NA	NA	NA	NA	NA	NA	NA	NA	NA	NA	NA	NA	NA	NA	Never	Never	Never	Never	Never	Never	1-30% of the times	The same	The same	Slightly less	The same	The same	Slightly less	35	0	NA	1	4	Mixed
4699	Cross-bred	Cross Breed	Male neutered	M	N	3	12	No	No	NA	NA	NA	Control	NA	NA	NA	NA	NA	NA	NA	NA	NA	NA	NA	NA	NA	NA	NA	NA	NA	Never	Never	Never	Never	Never	Never	Never	The same	The same	The same	The same	The same	The same	34	0	NA	1	4	Mixed
2448	Pure-bred	Retriever (Labrador)	Male entire	M	E	3	34	Yes	No	NA	NA	NA	Control	NA	NA	NA	NA	NA	NA	NA	NA	NA	NA	NA	NA	NA	NA	NA	NA	NA	Never	Never	Never	Never	Never	Never	Never	The same	The same	The same	The same	The same	Slightly less	35	0	2	0	4	Reward only
4088	Pure-bred	Border Collie	Male entire	M	E	3	19	Yes	No	NA	NA	NA	Control	NA	NA	NA	NA	NA	NA	NA	NA	NA	NA	NA	NA	NA	NA	NA	NA	NA	Never	Never	Never	Never	Never	Never	1-30% of the times	The same	The same	The same	The same	The same	Slightly more	34	0	4	0	4	Reward only
3371	Cross-bred	Cross Breed	Female neutered	F	N	3	7	No	No	NA	NA	NA	Control	NA	NA	NA	NA	NA	NA	NA	NA	NA	NA	NA	NA	NA	NA	NA	NA	NA	Never	Never	Never	Never	Never	Never	1-30% of the times	The same	The same	The same	The same	The same	The same	35	0	0	0	4	Reward only
4560	Cross-bred	Cross Breed	Female neutered	F	N	3	20	Yes	No	NA	NA	NA	Control	NA	NA	NA	NA	NA	NA	NA	NA	NA	NA	NA	NA	NA	NA	NA	NA	NA	Never	Never	Never	Never	Never	Never	Never	The same	The same	The same	The same	The same	The same	34	0	3	0	4	Reward only
1082	Cross-bred	Cross Breed	Male neutered	M	N	3	7	Yes	No	NA	NA	NA	Control	NA	NA	NA	NA	NA	NA	NA	NA	NA	NA	NA	NA	NA	NA	NA	NA	NA	Never	Never	Never	Never	Never	Once a month	Never	Much less	Much less	Much less	Much less	Much less	Much more	17	0	0	0	4	Reward only
2335	Pure-bred	Spaniel (Welsh Springer)	Female entire	F	E	3	17	Yes	No	NA	NA	NA	Control	NA	NA	NA	NA	NA	NA	NA	NA	NA	NA	NA	NA	NA	NA	NA	NA	NA	Never	Never	Never	Never	Never	Never	Never	The same	The same	The same	The same	The same	The same	34	0	6	3	3	Mixed
3260	Pure-bred	Bull Terrier	Male entire	M	E	3	36	No	No	NA	NA	NA	Control	NA	NA	NA	NA	NA	NA	NA	NA	NA	NA	NA	NA	NA	NA	NA	NA	NA	Never	Once a month	Never	Never	Never	Never	1-30% of the times	Much less	Much less	Slightly more	The same	The same	The same	33	0	0	3	3	Mixed
3206	Cross-bred	Cross Breed	Female neutered	F	N	3	7	No	No	NA	NA	NA	Control	NA	NA	NA	NA	NA	NA	NA	NA	NA	NA	NA	NA	NA	NA	NA	NA	NA	Never	Never	Never	Never	Never	Never	Never	Much less	Much less	Much less	Much less	Much less	The same	18	0	2	3	3	Mixed
2409	Cross-bred	Jack Russell Terrier	Male neutered	M	N	3	8	Yes	No	NA	NA	NA	Control	NA	NA	NA	NA	NA	NA	NA	NA	NA	NA	NA	NA	NA	NA	NA	NA	NA	Never	Never	Never	Never	Never	Once a week	Never	Much less	Much less	Much less	Much less	Much less	Much less	22	0	0	2	3	Mixed
3020	Pure-bred	Beagle	Female neutered	F	N	3	16	Yes	No	NA	NA	NA	Control	NA	NA	NA	NA	NA	NA	NA	NA	NA	NA	NA	NA	NA	NA	NA	NA	NA	Once a day	Never	Never	Never	Never	Never	1-30% of the times	The same	The same	Much less	The same	The same	The same	36	0	0	2	3	Mixed
299	Cross-bred	Cross Breed	Male neutered	M	N	3	16	Yes	No	NA	NA	NA	Control	NA	NA	NA	NA	NA	NA	NA	NA	NA	NA	NA	NA	NA	NA	NA	NA	NA	Once a month	Never	Never	Never	Never	Once a week	Never	The same	The same	The same	The same	The same	The same	37	0	0	2	3	Mixed
4496	Cross-bred	Anatolian Shepherd Dog	Female entire	F	E	3		No	No	NA	NA	NA	Control	NA	NA	NA	NA	NA	NA	NA	NA	NA	NA	NA	NA	NA	NA	NA	NA	NA	Never	Never	Never	Never	Never	Once a week	1-30% of the times	The same	The same	The same	The same	The same	Slightly less	38	0	0	2	3	Mixed
3204	Pure-bred	Pekingese	Male entire	M	E	3	NA	Yes	No	NA	NA	NA	Control	NA	NA	NA	NA	NA	NA	NA	NA	NA	NA	NA	NA	NA	NA	NA	NA	NA	Never	Never	Never	Never	Never	Never	1-30% of the times	Much less	Much less	Much less	Much less	Much less	Much more	17	0	2	2	3	Mixed
317	Cross-bred	Cross Breed	Female neutered	F	N	3	25	Yes	No	NA	NA	NA	Control	NA	NA	NA	NA	NA	NA	NA	NA	NA	NA	NA	NA	NA	NA	NA	NA	NA	Never	Never	Never	Never	Never	Once a month	1-30% of the times	The same	The same	The same	The same	The same	The same	36	0	0	1	3	Mixed
2455	Pure-bred	Belgian Shepherd Dog (Groenendael)	Male entire	M	E	3	28	No	No	NA	NA	NA	Control	NA	NA	NA	NA	NA	NA	NA	NA	NA	NA	NA	NA	NA	NA	NA	NA	NA	Once a day	Once a week	Once a day	Never	Never	Once a month	Never	The same	The same	The same	The same	The same	The same	43	0	4	1	3	Mixed
72	Cross-bred	Cross Breed	Female entire	F	E	3	12	NA	No	NA	NA	NA	Control	NA	NA	NA	NA	NA	NA	NA	NA	NA	NA	NA	NA	NA	NA	NA	NA	NA	Never	Never	Never	Never	Never	Never	Never	Much less	Much less	Much less	Much less	Much less	Slightly more	17	0	0	0	3	Reward only
4194	Pure-bred	Retriever (Labrador)	Male neutered	M	N	3	29	No	No	NA	NA	NA	Control	NA	NA	NA	NA	NA	NA	NA	NA	NA	NA	NA	NA	NA	NA	NA	NA	NA	Never	Never	Never	Never	Never	Never	Never	The same	The same	The same	The same	The same	The same	34	0	5	0	3	Reward only
3197	Pure-bred	French Bulldog	Male neutered	M	N	3	24	No	No	NA	NA	NA	Control	NA	NA	NA	NA	NA	NA	NA	NA	NA	NA	NA	NA	NA	NA	NA	NA	NA	Never	Never	Never	Once a month	Never	Never	Never	The same	The same	The same	The same	The same	The same	35	0	1	5	2	Mixed
477	Pure-bred	Korthals Griffon	Female neutered	F	N	3	25	Yes	No	NA	NA	NA	Control	NA	NA	NA	NA	NA	NA	NA	NA	NA	NA	NA	NA	NA	NA	NA	NA	NA	Never	Never	Never	Never	Never	Once a month	Never	The same	The same	The same	The same	The same	Slightly less	36	0	2	2	2	Mixed
14	Cross-bred	Cross Breed	Female neutered	F	N	3	14	Yes	No	NA	NA	NA	Control	NA	NA	NA	NA	NA	NA	NA	NA	NA	NA	NA	NA	NA	NA	NA	NA	NA	Never	Never	Never	Never	Never	Once a month	Never	The same	The same	The same	The same	The same	The same	35	0	1	1	2	Mixed
2235	Pure-bred	English Setter	Female entire	F	E	3	24	No	No	NA	NA	NA	Control	NA	NA	NA	NA	NA	NA	NA	NA	NA	NA	NA	NA	NA	NA	NA	NA	NA	Never	Never	Never	Never	Never	Never	Never	The same	The same	The same	The same	The same	The same	34	0	NA	1	2	Mixed
3623	Cross-bred	Cross Breed	Female neutered	F	N	3	25	Yes	No	NA	NA	NA	Control	NA	NA	NA	NA	NA	NA	NA	NA	NA	NA	NA	NA	NA	NA	NA	NA	NA	Never	Never	Never	Never	Never	Never	Never	The same	The same	The same	The same	The same	Slightly less	35	0	0	0	2	Reward only
2626	Pure-bred	Weimaraner	Female neutered	F	N	3	28	No	No	NA	NA	NA	Control	NA	NA	NA	NA	NA	NA	NA	NA	NA	NA	NA	NA	NA	NA	NA	NA	NA	Once a day	Never	Never	Never	Never	Never	Never	The same	The same	The same	The same	The same	The same	37	0	2	1	1	Mixed
3232	Pure-bred	Border Collie	Female entire	F	E	3	12	No	I don't know	NA	NA	NA	Control	NA	NA	NA	NA	NA	NA	NA	NA	NA	NA	NA	NA	NA	NA	NA	NA	NA	More than once a day	Never	Never	Never	Never	Never	Never	The same	The same	The same	The same	The same	The same	38	0	1	0	1	Reward only
667	Pure-bred	Retriever (Labrador)	Male neutered	M	N	3	26	Yes	No	NA	NA	NA	Control	NA	NA	NA	NA	NA	NA	NA	NA	NA	NA	NA	NA	NA	NA	NA	NA	NA	Never	Never	Never	Never	Never	Never	Never	The same	The same	The same	The same	The same	The same	34	0	NA	0	0	NA
1488	Cross-bred	Cross Breed	Male neutered	M	N	3.08	30	No	No	NA	NA	NA	Control	NA	NA	NA	NA	NA	NA	NA	NA	NA	NA	NA	NA	NA	NA	NA	NA	NA	Once a day	Never	Once a month	Never	Once a week	Once a month	1-30% of the times	The same	The same	The same	The same	The same	The same	42	0	3	6	4	Mixed
4564	Pure-bred	Spaniel (English Springer)	Male neutered	M	N	3.08	16	No	No	NA	NA	NA	Control	NA	NA	NA	NA	NA	NA	NA	NA	NA	NA	NA	NA	NA	NA	NA	NA	NA	Never	Never	Never	Never	Never	Never	Never	The same	The same	The same	The same	The same	The same	34	0	8	4	4	Mixed
713	Pure-bred	Spaniel (Cocker)	Male neutered	M	N	3.08	15	Yes	No	NA	NA	NA	Control	NA	NA	NA	NA	NA	NA	NA	NA	NA	NA	NA	NA	NA	NA	NA	NA	NA	Never	Never	Never	Never	Never	Never	Never	The same	The same	The same	The same	The same	Slightly less	35	0	3	3	4	Mixed
4438	Pure-bred	Australian Shepherd	Male entire	M	E	3.08	21	Yes	No	NA	NA	NA	Control	NA	NA	NA	NA	NA	NA	NA	NA	NA	NA	NA	NA	NA	NA	NA	NA	NA	Never	Never	Never	Never	Never	Never	Never	The same	The same	The same	The same	The same	The same	34	0	3	2	4	Mixed
17	Pure-bred	Beagle	Male neutered	M	N	3.08	20	No	No	NA	NA	NA	Control	NA	NA	NA	NA	NA	NA	NA	NA	NA	NA	NA	NA	NA	NA	NA	NA	NA	Never	Never	Never	Never	Never	Once a week	Never	The same	The same	The same	The same	The same	Slightly less	37	0	1	1	4	Mixed
4358	Pure-bred	German Shepherd Dog	Female entire	F	E	3.08	29	No	No	NA	NA	NA	Control	NA	NA	NA	NA	NA	NA	NA	NA	NA	NA	NA	NA	NA	NA	NA	NA	NA	Never	Never	Never	Never	Never	Never	Never	The same	The same	The same	The same	The same	The same	34	0	4	1	4	Mixed
2540	Pure-bred	Boston Terrier	Female entire	F	E	3.08	8	Yes	No	NA	NA	NA	Control	NA	NA	NA	NA	NA	NA	NA	NA	NA	NA	NA	NA	NA	NA	NA	NA	NA	Never	Never	Never	Never	Never	Never	Never	The same	The same	The same	The same	The same	The same	34	0	2	0	4	Reward only
4023	Pure-bred	Cross Breed	Male neutered	M	N	3.08	NA	No	No	NA	NA	NA	Control	NA	NA	NA	NA	NA	NA	NA	NA	NA	NA	NA	NA	NA	NA	NA	NA	NA	Never	Never	Never	Never	Never	Never	Never	The same	The same	The same	The same	The same	The same	34	0	0	0	4	Reward only
461	Pure-bred	Border Collie	Male entire	M	E	3.08	19	Yes	Yes	NA	NA	NA	Control	NA	NA	NA	NA	NA	NA	NA	NA	NA	NA	NA	NA	NA	NA	NA	NA	NA	Once a day	Never	Never	Never	Never	Once a month	Never	The same	The same	The same	The same	The same	The same	38	0	4	0	4	Reward only
4056	Pure-bred	Boston Terrier	Male neutered	M	N	3.08	4	Yes	No	NA	NA	NA	Control	NA	NA	NA	NA	NA	NA	NA	NA	NA	NA	NA	NA	NA	NA	NA	NA	NA	Never	Never	Never	Never	Never	Once a week	Never	The same	The same	The same	The same	The same	The same	36	0	0	3	3	Mixed
4520	Cross-bred	Cross Breed	Female neutered	F	N	3.08	15	Yes	No	NA	NA	NA	Control	NA	NA	NA	NA	NA	NA	NA	NA	NA	NA	NA	NA	NA	NA	NA	NA	NA	Once a week	Never	Once a month	Never	Once a month	Never	Never	The same	The same	The same	The same	The same	The same	38	0	3	3	3	Mixed
2429	Pure-bred	Retriever (Labrador)	Female entire	F	E	3.08	23	No	No	NA	NA	NA	Control	NA	NA	NA	NA	NA	NA	NA	NA	NA	NA	NA	NA	NA	NA	NA	NA	NA	Never	Never	Never	Never	Never	Once a week	Never	The same	The same	The same	The same	The same	The same	36	0	2	3	3	Mixed
2148	Pure-bred	Border Collie	Male entire	M	E	3.08	19	No	No	NA	NA	NA	Control	NA	NA	NA	NA	NA	NA	NA	NA	NA	NA	NA	NA	NA	NA	NA	NA	NA	Never	Never	Never	Never	Never	Never	Never	The same	The same	The same	The same	The same	The same	34	0	2	2	3	Mixed
910	Pure-bred	Chihuahua (Smooth Coat)	Male neutered	M	N	3.08	2	Yes	No	NA	NA	NA	Control	NA	NA	NA	NA	NA	NA	NA	NA	NA	NA	NA	NA	NA	NA	NA	NA	NA	Never	Never	Never	Never	Never	Once a month	Never	The same	The same	The same	The same	The same	The same	35	0	0	2	3	Mixed
2139	Pure-bred	Lancashire Heeler	Male neutered	M	N	3.08	10	Yes	No	NA	NA	NA	Control	NA	NA	NA	NA	NA	NA	NA	NA	NA	NA	NA	NA	NA	NA	NA	NA	NA	Never	Never	Never	Never	Never	Once a month	1-30% of the times	The same	The same	Much less	The same	The same	Much more	32	0	4	2	3	Mixed
3565	Pure-bred	Cairn Terrier	Female neutered	F	N	3.08	7	No	No	NA	NA	NA	Control	NA	NA	NA	NA	NA	NA	NA	NA	NA	NA	NA	NA	NA	NA	NA	NA	NA	Never	Never	Never	Never	Never	Never	Never	The same	The same	The same	The same	The same	The same	34	0	NA	2	3	Mixed
2113	Cross-bred	Cross Breed	Male neutered	M	N	3.08	52	Yes	No	NA	NA	NA	Control	NA	NA	NA	NA	NA	NA	NA	NA	NA	NA	NA	NA	NA	NA	NA	NA	NA	Never	Never	Never	Never	Never	Never	Never	The same	The same	The same	The same	The same	The same	34	0	1	1	3	Mixed
3486	Cross-bred	Cross Breed	Male neutered	M	N	3.08	30	Yes	No	NA	NA	NA	Control	NA	NA	NA	NA	NA	NA	NA	NA	NA	NA	NA	NA	NA	NA	NA	NA	NA	Never	Never	Never	Never	Never	Never	Never	The same	The same	The same	The same	The same	The same	34	0	0	1	3	Mixed
4474	Cross-bred	Cross Breed	Male entire	M	E	3.08	24	No	No	NA	NA	NA	Control	NA	NA	NA	NA	NA	NA	NA	NA	NA	NA	NA	NA	NA	NA	NA	NA	NA	Never	Never	Never	Never	Never	Never	Never	The same	The same	The same	The same	The same	The same	34	0	0	0	3	Reward only
1270	Pure-bred	King Charles Spaniel	Female neutered	F	N	3.08	8	No	Yes	NA	NA	NA	Control	NA	NA	NA	NA	NA	NA	NA	NA	NA	NA	NA	NA	NA	NA	NA	NA	NA	Never	Never	Never	Never	Never	More than once a day	Never	The same	The same	The same	The same	The same	Slightly more	37	0	0	0	3	Reward only
4035	Cross-bred	Cross Breed	Male neutered	M	N	3.08	15	Yes	No	NA	NA	NA	Control	NA	NA	NA	NA	NA	NA	NA	NA	NA	NA	NA	NA	NA	NA	NA	NA	NA	Never	Never	Never	Never	Never	Once a day	Never	The same	The same	The same	The same	The same	The same	37	0	1	2	2	Mixed
2958	Pure-bred	Dachshund (Miniature Smooth-Haired)	Female entire	F	E	3.08	5	Yes	Yes	NA	NA	NA	Control	NA	NA	NA	NA	NA	NA	NA	NA	NA	NA	NA	NA	NA	NA	NA	NA	NA	Never	Never	Never	Never	Never	Never	Never	The same	The same	The same	The same	The same	The same	34	0	3	2	2	Mixed
3391	Pure-bred	Cavalier King Charles Spaniel	Female entire	F	E	3.08	9	Yes	No	NA	NA	NA	Control	NA	NA	NA	NA	NA	NA	NA	NA	NA	NA	NA	NA	NA	NA	NA	NA	NA	Never	Never	Never	Never	Never	Never	1-30% of the times	The same	The same	The same	The same	The same	Slightly less	36	0	0	2	2	Mixed
2243	Cross-bred	Cross Breed	Male neutered	M	N	3.08	6	Yes	No	NA	NA	NA	Control	NA	NA	NA	NA	NA	NA	NA	NA	NA	NA	NA	NA	NA	NA	NA	NA	NA	Never	Never	Never	Never	Never	Never	Never	Much less	Much less	Much less	Much less	Much less	The same	18	0	0	1	2	Mixed
662	Cross-bred	Cross Breed	Male neutered	M	N	3.08	19	Yes	No	NA	NA	NA	Control	NA	NA	NA	NA	NA	NA	NA	NA	NA	NA	NA	NA	NA	NA	NA	NA	NA	Never	Never	Never	Never	Never	Never	Never	The same	The same	The same	The same	The same	The same	34	0	0	0	2	Reward only
3037	Cross-bred	Cross Breed	Female neutered	F	N	3.08	NA	No	No	NA	NA	NA	Control	NA	NA	NA	NA	NA	NA	NA	NA	NA	NA	NA	NA	NA	NA	NA	NA	NA	Never	Never	Never	Never	Never	Never	Never	Much less	Much less	Much less	Much less	Much less	Much more	16	0	0	0	2	Reward only
1487	Pure-bred	Shar Pei	Female neutered	F	N	3.08	17	No	No	NA	NA	NA	Control	NA	NA	NA	NA	NA	NA	NA	NA	NA	NA	NA	NA	NA	NA	NA	NA	NA	Never	Never	Never	Never	Never	Never	Never	Much less	Much less	Much less	Much less	Much less	The same	18	0	NA	0	2	Reward only
2547	Cross-bred	Cross Breed	Male neutered	M	N	3.08	14	Yes	No	NA	NA	NA	Control	NA	NA	NA	NA	NA	NA	NA	NA	NA	NA	NA	NA	NA	NA	NA	NA	NA	Never	Never	Never	Never	Never	Never	Never	The same	The same	The same	The same	The same	The same	34	0	NA	0	0	NA
2716	Pure-bred	German Shepherd Dog	Female neutered	F	N	3.17	32	Yes	No	NA	NA	NA	Control	NA	NA	NA	NA	NA	NA	NA	NA	NA	NA	NA	NA	NA	NA	NA	NA	NA	Never	Never	Never	Never	Never	Once a month	Never	The same	The same	The same	The same	The same	The same	35	0	5	6	4	Mixed
1252	Pure-bred	Border Collie	Female neutered	F	N	3.17	19	No	No	NA	NA	NA	Control	NA	NA	NA	NA	NA	NA	NA	NA	NA	NA	NA	NA	NA	NA	NA	NA	NA	Never	Never	Never	Never	Never	Once a month	Never	The same	The same	The same	The same	The same	The same	35	0	5	4	4	Mixed
3115	Cross-bred	Cross Breed	Male neutered	M	N	3.17	NA	No	No	NA	NA	NA	Control	NA	NA	NA	NA	NA	NA	NA	NA	NA	NA	NA	NA	NA	NA	NA	NA	NA	Once a week	Once a week	Once a week	Never	Never	Once a month	31-60% of the times	The same	The same	Much less	Slightly more	The same	Slightly less	44	0	3	4	4	Mixed
54	Pure-bred	Poodle (Standard)	Male entire	M	E	3.17	34	Yes	No	NA	NA	NA	Control	NA	NA	NA	NA	NA	NA	NA	NA	NA	NA	NA	NA	NA	NA	NA	NA	NA	Never	Never	Never	Never	Never	Never	Never	The same	The same	The same	The same	The same	Slightly less	35	0	4	3	4	Mixed
3698	Pure-bred	Spaniel (English Springer)	Female neutered	F	N	3.17	16	Yes	No	NA	NA	NA	Control	NA	NA	NA	NA	NA	NA	NA	NA	NA	NA	NA	NA	NA	NA	NA	NA	NA	More than once a day	Never	Never	Never	Never	Never	Never	Slightly less	The same	The same	The same	The same	The same	37	0	1	3	4	Mixed
4005	Cross-bred	Cross Breed	Female neutered	F	N	3.17	27	Yes	Yes	NA	NA	NA	Control	NA	NA	NA	NA	NA	NA	NA	NA	NA	NA	NA	NA	NA	NA	NA	NA	NA	Never	Never	Never	Never	Never	Once a week	Never	The same	The same	The same	The same	The same	Slightly more	35	0	4	2	4	Mixed
2871	Pure-bred	Welsh Corgi (Cardigan)	Female entire	F	E	3.17	13	Yes	No	NA	NA	NA	Control	NA	NA	NA	NA	NA	NA	NA	NA	NA	NA	NA	NA	NA	NA	NA	NA	NA	Never	Never	Never	Never	Never	Once a month	Never	The same	The same	The same	The same	The same	The same	35	0	2	1	4	Mixed
912	Pure-bred	Boxer	Female neutered	F	N	3.17	26	Yes	No	NA	NA	NA	Control	NA	NA	NA	NA	NA	NA	NA	NA	NA	NA	NA	NA	NA	NA	NA	NA	NA	Never	Never	Never	Never	Never	Once a week	Never	The same	The same	The same	The same	The same	The same	36	0	2	1	4	Mixed
3186	Cross-bred	Cross Breed	Male neutered	M	N	3.17	27	No	No	NA	NA	NA	Control	NA	NA	NA	NA	NA	NA	NA	NA	NA	NA	NA	NA	NA	NA	NA	NA	NA	Never	Never	Never	Never	Never	Never	1-30% of the times	The same	The same	The same	The same	The same	Slightly more	34	0	0	0	4	Reward only
3552	Cross-bred	Cross Breed	Male neutered	M	N	3.17	26	No	Yes	NA	NA	NA	Control	NA	NA	NA	NA	NA	NA	NA	NA	NA	NA	NA	NA	NA	NA	NA	NA	NA	Never	Never	Never	Never	Never	Never	Never	The same	The same	The same	The same	The same	Much more	32	0	4	3	3	Mixed
828	Cross-bred	Cross Breed	Male neutered	M	N	3.17	10	Yes	No	NA	NA	NA	Control	NA	NA	NA	NA	NA	NA	NA	NA	NA	NA	NA	NA	NA	NA	NA	NA	NA	Never	Never	Never	Never	Never	Never	Never	The same	The same	The same	The same	The same	The same	34	0	2	3	3	Mixed
4414	Pure-bred	Retriever (Labrador)	Male entire	M	E	3.17	32	Yes	No	NA	NA	NA	Control	NA	NA	NA	NA	NA	NA	NA	NA	NA	NA	NA	NA	NA	NA	NA	NA	NA	Never	Never	Never	Never	Never	Never	Never	The same	The same	The same	The same	The same	Slightly more	33	0	4	3	3	Mixed
580	Pure-bred	Retriever (Flat Coated)	Male neutered	M	N	3.17	36	No	No	NA	NA	NA	Control	NA	NA	NA	NA	NA	NA	NA	NA	NA	NA	NA	NA	NA	NA	NA	NA	NA	Never	Never	Never	Never	Never	Never	Never	The same	The same	The same	The same	The same	The same	34	0	0	2	3	Mixed
621	Pure-bred	Jack Russell Terrier	Female neutered	F	N	3.17	6	Yes	No	NA	NA	NA	Control	NA	NA	NA	NA	NA	NA	NA	NA	NA	NA	NA	NA	NA	NA	NA	NA	NA	Never	Never	Never	Never	Never	Once a month	Never	The same	The same	The same	The same	The same	Slightly less	36	0	3	2	3	Mixed
3457	Cross-bred	Cross Breed	Female neutered	F	N	3.17	19	No	No	NA	NA	NA	Control	NA	NA	NA	NA	NA	NA	NA	NA	NA	NA	NA	NA	NA	NA	NA	NA	NA	Never	Never	Never	Never	Never	Once a day	Never	The same	The same	The same	The same	The same	Slightly less	38	0	1	2	3	Mixed
4617	Pure-bred	Spaniel (English Springer)	Male neutered	M	N	3.17	22	Yes	No	NA	NA	NA	Control	NA	NA	NA	NA	NA	NA	NA	NA	NA	NA	NA	NA	NA	NA	NA	NA	NA	Never	Never	Never	Never	Never	Never	1-30% of the times	The same	The same	The same	The same	The same	The same	35	0	NA	2	3	Mixed
2347	Pure-bred	Foxhound	Male neutered	M	N	3.17	39	Yes	No	NA	NA	NA	Control	NA	NA	NA	NA	NA	NA	NA	NA	NA	NA	NA	NA	NA	NA	NA	NA	NA	Never	Never	Never	Never	Never	Never	Never	The same	The same	The same	The same	The same	The same	34	0	5	1	3	Mixed
3548	Pure-bred	Retriever (Labrador)	Male neutered	M	N	3.17	27	Yes	No	NA	NA	NA	Control	NA	NA	NA	NA	NA	NA	NA	NA	NA	NA	NA	NA	NA	NA	NA	NA	NA	Never	Never	Never	Never	Never	Never	Never	The same	The same	The same	The same	The same	The same	34	0	0	1	3	Mixed
4458	Cross-bred	Cross Breed	Female neutered	F	N	3.17	22	Yes	No	NA	NA	NA	Control	NA	NA	NA	NA	NA	NA	NA	NA	NA	NA	NA	NA	NA	NA	NA	NA	NA	Never	Never	Never	Never	Never	Once a day	1-30% of the times	The same	The same	The same	The same	The same	Slightly more	37	0	4	0	3	Reward only
3920	Pure-bred	Cross Breed	Male entire	M	E	3.17	22	No	No	NA	NA	NA	Control	NA	NA	NA	NA	NA	NA	NA	NA	NA	NA	NA	NA	NA	NA	NA	NA	NA	Never	Never	Never	Never	Never	Never	Never	Much less	Much less	Much less	Much less	Much less	The same	18	0	NA	0	3	Reward only
743	Cross-bred	Cross Breed	Female neutered	F	N	3.17	16	Yes	No	NA	NA	NA	Control	NA	NA	NA	NA	NA	NA	NA	NA	NA	NA	NA	NA	NA	NA	NA	NA	NA	Never	Never	Never	Never	Never	Never	Never	The same	The same	The same	The same	The same	The same	34	0	0	0	3	Reward only
896	Pure-bred	Staffordshire Bull Terrier	Female neutered	F	N	3.17	16	Yes	No	NA	NA	NA	Control	NA	NA	NA	NA	NA	NA	NA	NA	NA	NA	NA	NA	NA	NA	NA	NA	NA	Never	Never	Never	Never	Never	Never	1-30% of the times	The same	The same	The same	The same	The same	The same	35	0	0	3	2	Mixed
655	Pure-bred	Spaniel (Cocker)	Male neutered	M	N	3.17	13	Yes	No	NA	NA	NA	Control	NA	NA	NA	NA	NA	NA	NA	NA	NA	NA	NA	NA	NA	NA	NA	NA	NA	Never	Never	Never	Never	Never	Never	Never	The same	The same	The same	The same	The same	The same	34	0	1	2	2	Mixed
2756	Pure-bred	Dandie Dinmont Terrier	Female entire	F	E	3.17	9	No	No	NA	NA	NA	Control	NA	NA	NA	NA	NA	NA	NA	NA	NA	NA	NA	NA	NA	NA	NA	NA	NA	Never	Never	Never	Never	Never	Never	Never	The same	The same	The same	The same	The same	The same	34	0	2	2	2	Mixed
4671	Pure-bred	St. Bernard	Female neutered	F	N	3.17	49	No	No	NA	NA	NA	Control	NA	NA	NA	NA	NA	NA	NA	NA	NA	NA	NA	NA	NA	NA	NA	NA	NA	Never	Never	Never	Never	Never	Never	Never	The same	The same	The same	The same	The same	Slightly less	35	0	NA	1	2	Mixed
747	Pure-bred	Lhasa Apso	Male neutered	M	N	3.17	8	Yes	No	NA	NA	NA	Control	NA	NA	NA	NA	NA	NA	NA	NA	NA	NA	NA	NA	NA	NA	NA	NA	NA	Never	Never	Never	Never	Never	Never	Never	The same	The same	The same	The same	The same	The same	34	0	0	0	2	Reward only
3750	Pure-bred	Cavalier King Charles Spaniel	Female neutered	F	N	3.17	5	Yes	No	NA	NA	NA	Control	NA	NA	NA	NA	NA	NA	NA	NA	NA	NA	NA	NA	NA	NA	NA	NA	NA	Once a week	Once a month	More than once a day	Once a month	Never	Once a day	1-30% of the times	The same	The same	The same	The same	The same	Slightly less	47	0	0	0	2	Reward only
2452	Cross-bred	Cross Breed	Female neutered	F	N	3.17	24	Yes	No	NA	NA	NA	Control	NA	NA	NA	NA	NA	NA	NA	NA	NA	NA	NA	NA	NA	NA	NA	NA	NA	Never	Never	Never	Never	Never	Once a week	Never	The same	The same	The same	The same	The same	The same	36	0	NA	0	0	NA
4463	Cross-bred	Cross Breed	Female neutered	F	N	3.17	22	Yes	No	NA	NA	NA	Control	NA	NA	NA	NA	NA	NA	NA	NA	NA	NA	NA	NA	NA	NA	NA	NA	NA	Never	Never	Never	Never	Never	Once a day	1-30% of the times	The same	The same	The same	The same	The same	Slightly more	37	0	NA	0	0	NA
646	Cross-bred	Cross Breed	Male neutered	M	N	3.25	35	No	No	NA	NA	NA	Control	NA	NA	NA	NA	NA	NA	NA	NA	NA	NA	NA	NA	NA	NA	NA	NA	NA	Never	Never	Never	Never	Never	Never	Never	The same	The same	The same	The same	The same	The same	34	0	2	5	4	Mixed
1934	Pure-bred	Retriever (Labrador)	Male neutered	M	N	3.25	28	No	No	NA	NA	NA	Control	NA	NA	NA	NA	NA	NA	NA	NA	NA	NA	NA	NA	NA	NA	NA	NA	NA	Never	Never	Never	Never	Never	Never	Never	The same	The same	The same	The same	The same	The same	34	0	4	4	4	Mixed
2792	Pure-bred	German Shepherd Dog	Female neutered	F	N	3.25	42	No	No	NA	NA	NA	Control	NA	NA	NA	NA	NA	NA	NA	NA	NA	NA	NA	NA	NA	NA	NA	NA	NA	Never	Never	Never	Never	Never	Never	Never	The same	The same	The same	The same	The same	Slightly more	33	0	2	3	4	Mixed
4470	Pure-bred	Cross Breed	Female neutered	F	N	3.25	20	Yes	No	NA	NA	NA	Control	NA	NA	NA	NA	NA	NA	NA	NA	NA	NA	NA	NA	NA	NA	NA	NA	NA	Never	Never	Never	Never	Never	Once a month	Never	The same	The same	The same	The same	The same	The same	35	0	3	3	4	Mixed
2648	Pure-bred	Schnauzer	Female neutered	F	N	3.25	21	Yes	No	NA	NA	NA	Control	NA	NA	NA	NA	NA	NA	NA	NA	NA	NA	NA	NA	NA	NA	NA	NA	NA	Never	Never	Never	Never	Never	Once a week	Never	The same	The same	The same	The same	The same	Slightly less	37	0	6	3	4	Mixed
1070	Pure-bred	Spaniel (Cocker)	Male entire	M	E	3.25	18	Yes	No	NA	NA	NA	Control	NA	NA	NA	NA	NA	NA	NA	NA	NA	NA	NA	NA	NA	NA	NA	NA	NA	Never	Never	Never	Never	Never	Never	Never	The same	The same	The same	The same	The same	The same	34	0	6	2	4	Mixed
4587	Cross-bred	Cross Breed	Female neutered	F	N	3.25	17	Yes	No	NA	NA	NA	Control	NA	NA	NA	NA	NA	NA	NA	NA	NA	NA	NA	NA	NA	NA	NA	NA	NA	Never	Never	Never	Never	Never	Never	Never	The same	The same	The same	The same	The same	The same	34	0	6	2	4	Mixed
2624	Pure-bred	Border Collie	Male entire	M	E	3.25	17	No	No	NA	NA	NA	Control	NA	NA	NA	NA	NA	NA	NA	NA	NA	NA	NA	NA	NA	NA	NA	NA	NA	Never	Never	Never	Never	Never	Never	Never	The same	The same	The same	The same	The same	The same	34	0	2	2	4	Mixed
3643	Pure-bred	Retriever (Golden)	Male neutered	M	N	3.25	39	Yes	No	NA	NA	NA	Control	NA	NA	NA	NA	NA	NA	NA	NA	NA	NA	NA	NA	NA	NA	NA	NA	NA	Never	Never	Never	Never	Never	Never	Never	The same	The same	The same	The same	The same	The same	34	0	2	1	4	Mixed
3560	Cross-bred	Border Collie	Female neutered	F	N	3.25	19	Yes	No	NA	NA	NA	Control	NA	NA	NA	NA	NA	NA	NA	NA	NA	NA	NA	NA	NA	NA	NA	NA	NA	Never	Never	Never	Never	Never	Never	Never	The same	The same	The same	The same	The same	Slightly more	33	0	2	1	4	Mixed
4171	Cross-bred	Cross Breed	Male neutered	M	N	3.25	17	Yes	No	NA	NA	NA	Control	NA	NA	NA	NA	NA	NA	NA	NA	NA	NA	NA	NA	NA	NA	NA	NA	NA	Never	Never	Never	Never	Never	Once a month	Never	The same	The same	The same	The same	The same	Slightly less	36	0	4	0	4	Reward only
4538	Pure-bred	Border Collie	Male neutered	M	N	3.25	23	No	No	NA	NA	NA	Control	NA	NA	NA	NA	NA	NA	NA	NA	NA	NA	NA	NA	NA	NA	NA	NA	NA	Never	Never	Never	Never	Never	Never	Never	The same	The same	The same	The same	The same	Slightly more	33	0	6	0	4	Reward only
427	Pure-bred	Boxer	Male entire	M	E	3.25	30	No	No	NA	NA	NA	Control	NA	NA	NA	NA	NA	NA	NA	NA	NA	NA	NA	NA	NA	NA	NA	NA	NA	Never	Never	Never	Never	Never	Never	Never	The same	The same	The same	The same	The same	The same	34	0	5	0	4	Reward only
3408	Pure-bred	Border Collie	Female entire	F	E	3.25	20	Yes	No	NA	NA	NA	Control	NA	NA	NA	NA	NA	NA	NA	NA	NA	NA	NA	NA	NA	NA	NA	NA	NA	Never	Never	Never	Never	Never	Never	Never	The same	The same	The same	The same	The same	The same	34	0	7	0	4	Reward only
4147	Cross-bred	Cross Breed	Male neutered	M	N	3.25	16	Yes	No	NA	NA	NA	Control	NA	NA	NA	NA	NA	NA	NA	NA	NA	NA	NA	NA	NA	NA	NA	NA	NA	Once a day	Never	Never	Never	Never	Never	Never	The same	The same	The same	The same	The same	Slightly more	36	0	6	0	4	Reward only
4059	Cross-bred	Cross Breed	Male neutered	M	N	3.25	6	Yes	No	NA	NA	NA	Control	NA	NA	NA	NA	NA	NA	NA	NA	NA	NA	NA	NA	NA	NA	NA	NA	NA	Never	Never	Never	Never	Never	Never	Never	The same	The same	The same	The same	The same	The same	34	0	0	3	3	Mixed
469	Cross-bred	Cross Breed	Male neutered	M	N	3.25	22	Yes	No	NA	NA	NA	Control	NA	NA	NA	NA	NA	NA	NA	NA	NA	NA	NA	NA	NA	NA	NA	NA	NA	Never	Never	Never	Never	Never	Never	Never	The same	The same	The same	The same	The same	The same	34	0	0	2	3	Mixed
664	Pure-bred	Retriever (Labrador)	Male neutered	M	N	3.25	28	No	No	NA	NA	NA	Control	NA	NA	NA	NA	NA	NA	NA	NA	NA	NA	NA	NA	NA	NA	NA	NA	NA	Never	Never	More than once a day	Never	Never	Never	Always	The same	The same	The same	The same	The same	The same	42	0	0	2	3	Mixed
2876	Pure-bred	Japanese Akita Inu	Female neutered	F	N	3.25	40	No	No	NA	NA	NA	Control	NA	NA	NA	NA	NA	NA	NA	NA	NA	NA	NA	NA	NA	NA	NA	NA	NA	Never	Never	Never	Never	Never	Never	Never	The same	The same	The same	The same	The same	The same	34	0	2	2	3	Mixed
920	Cross-bred	Cross Breed	Female neutered	F	N	3.25	21	Yes	No	NA	NA	NA	Control	NA	NA	NA	NA	NA	NA	NA	NA	NA	NA	NA	NA	NA	NA	NA	NA	NA	Never	Never	Never	Never	Never	Never	Never	The same	The same	The same	The same	The same	The same	34	0	1	1	3	Mixed
3684	Cross-bred	Cross Breed	Male neutered	M	N	3.25	22	No	No	NA	NA	NA	Control	NA	NA	NA	NA	NA	NA	NA	NA	NA	NA	NA	NA	NA	NA	NA	NA	NA	Never	Once a month	Never	Never	Never	Once a month	Never	The same	The same	The same	The same	The same	The same	36	0	0	1	3	Mixed
2539	Pure-bred	Spaniel (English Springer)	Female neutered	F	N	3.25	20	No	No	NA	NA	NA	Control	NA	NA	NA	NA	NA	NA	NA	NA	NA	NA	NA	NA	NA	NA	NA	NA	NA	Never	Never	Never	Never	Never	Never	Never	The same	The same	The same	The same	The same	The same	34	0	2	0	3	Reward only
2165	Pure-bred	Retriever (Labrador)	Male neutered	M	N	3.25	31	Yes	No	NA	NA	NA	Control	NA	NA	NA	NA	NA	NA	NA	NA	NA	NA	NA	NA	NA	NA	NA	NA	NA	Never	Never	Never	Never	Never	Never	1-30% of the times	The same	The same	The same	The same	The same	The same	35	0	4	0	3	Reward only
2073	Pure-bred	Retriever (Labrador)	Female entire	F	E	3.25	28	Yes	No	NA	NA	NA	Control	NA	NA	NA	NA	NA	NA	NA	NA	NA	NA	NA	NA	NA	NA	NA	NA	NA	Never	Never	Never	Never	Never	Never	Never	The same	The same	The same	The same	The same	Slightly more	33	0	2	0	3	Reward only
3609	Pure-bred	Cavalier King Charles Spaniel	Male neutered	M	N	3.25	13	Yes	No	NA	NA	NA	Control	NA	NA	NA	NA	NA	NA	NA	NA	NA	NA	NA	NA	NA	NA	NA	NA	NA	Never	Never	Never	Never	Never	Once a month	1-30% of the times	The same	The same	The same	The same	The same	The same	36	0	0	0	3	Reward only
4204	Cross-bred	Cross Breed	Female neutered	F	N	3.25	15	No	No	NA	NA	NA	Control	NA	NA	NA	NA	NA	NA	NA	NA	NA	NA	NA	NA	NA	NA	NA	NA	NA	Never	Never	Never	Never	Never	Never	Never	The same	The same	The same	The same	The same	The same	34	0	4	0	3	Reward only
423	Cross-bred	Cross Breed	Male neutered	M	N	3.25	19	No	No	NA	NA	NA	Control	NA	NA	NA	NA	NA	NA	NA	NA	NA	NA	NA	NA	NA	NA	NA	NA	NA	Never	Never	Never	Never	Never	Never	Never	The same	The same	The same	The same	The same	The same	34	0	0	2	2	Mixed
1995	Pure-bred	Picardy Sheepdog	Male entire	M	E	3.25	34	Yes	No	NA	NA	NA	Control	NA	NA	NA	NA	NA	NA	NA	NA	NA	NA	NA	NA	NA	NA	NA	NA	NA	Never	Never	Never	Never	Never	Never	Never	The same	The same	The same	The same	The same	Much more	32	0	0	2	2	Mixed
3347	Pure-bred	Border Terrier	Female entire	F	E	3.25	9	Yes	No	NA	NA	NA	Control	NA	NA	NA	NA	NA	NA	NA	NA	NA	NA	NA	NA	NA	NA	NA	NA	NA	Never	Never	Never	Never	Never	Never	Never	The same	The same	The same	The same	The same	Slightly more	33	0	0	1	2	Mixed
2936	Pure-bred	Australian Cattle Dog	Female neutered	F	N	3.25	14	No	No	NA	NA	NA	Control	NA	NA	NA	NA	NA	NA	NA	NA	NA	NA	NA	NA	NA	NA	NA	NA	NA	Never	Never	Never	Never	Never	Once a month	Never	The same	The same	The same	The same	The same	Slightly less	36	0	0	0	2	Reward only
4453	Pure-bred	Boston Terrier	Male neutered	M	N	3.25	11	No	No	NA	NA	NA	Control	NA	NA	NA	NA	NA	NA	NA	NA	NA	NA	NA	NA	NA	NA	NA	NA	NA	Never	Never	Never	Never	Never	Never	Never	The same	The same	The same	The same	The same	The same	34	0	0	0	2	Reward only
4339	Pure-bred	Catalan Sheepdog	Male entire	M	E	3.25	19	No	No	NA	NA	NA	Control	NA	NA	NA	NA	NA	NA	NA	NA	NA	NA	NA	NA	NA	NA	NA	NA	NA	Never	Never	Never	Never	Never	Never	1-30% of the times	The same	The same	The same	The same	The same	The same	35	0	NA	0	0	NA
1564	Cross-bred	Cross Breed	Male neutered	M	N	3.33	21	No	No	NA	NA	NA	Control	NA	NA	NA	NA	NA	NA	NA	NA	NA	NA	NA	NA	NA	NA	NA	NA	NA	Never	Never	Never	Never	Never	Never	Never	The same	The same	The same	The same	The same	The same	34	0	0	4	4	Mixed
2459	Pure-bred	French Bulldog	Male neutered	M	N	3.33	14	Yes	No	NA	NA	NA	Control	NA	NA	NA	NA	NA	NA	NA	NA	NA	NA	NA	NA	NA	NA	NA	NA	NA	Never	Once a month	Never	Never	Never	Never	Never	The same	The same	The same	The same	The same	The same	35	0	1	3	4	Mixed
147	Pure-bred	Australian Shepherd	Male entire	M	E	3.33	23	No	No	NA	NA	NA	Control	NA	NA	NA	NA	NA	NA	NA	NA	NA	NA	NA	NA	NA	NA	NA	NA	NA	Never	Never	Never	Never	Never	Never	Never	The same	The same	The same	The same	The same	Slightly less	35	0	NA	2	4	Mixed
981	Cross-bred	Cross Breed	Female neutered	F	N	3.33	8	No	No	NA	NA	NA	Control	NA	NA	NA	NA	NA	NA	NA	NA	NA	NA	NA	NA	NA	NA	NA	NA	NA	Never	Never	Never	Never	Never	Never	Never	The same	The same	The same	The same	The same	The same	34	0	2	2	4	Mixed
2797	Pure-bred	Weimaraner	Male neutered	M	N	3.33	28	Yes	No	NA	NA	NA	Control	NA	NA	NA	NA	NA	NA	NA	NA	NA	NA	NA	NA	NA	NA	NA	NA	NA	Never	Never	Never	Never	Once a week	Never	Never	Much less	Much less	Much less	Much less	Much less	The same	20	0	2	1	4	Mixed
2476	Cross-bred	Cross Breed	Male neutered	M	N	3.33	22	Yes	No	NA	NA	NA	Control	NA	NA	NA	NA	NA	NA	NA	NA	NA	NA	NA	NA	NA	NA	NA	NA	NA	Never	Never	Once a month	Never	Once a month	Never	1-30% of the times	The same	The same	The same	The same	The same	The same	37	0	0	0	4	Reward only
2880	Pure-bred	Spaniel (Clumber)	Male entire	M	E	3.33	31	Yes	No	NA	NA	NA	Control	NA	NA	NA	NA	NA	NA	NA	NA	NA	NA	NA	NA	NA	NA	NA	NA	NA	Never	Never	Never	Never	Never	Never	Never	The same	The same	The same	The same	The same	The same	34	0	7	0	4	Reward only
3168	Pure-bred	Spaniel (English Springer)	Female neutered	F	N	3.33	17	Yes	No	NA	NA	NA	Control	NA	NA	NA	NA	NA	NA	NA	NA	NA	NA	NA	NA	NA	NA	NA	NA	NA	Never	Never	Never	Never	Never	Never	Never	The same	The same	The same	The same	The same	The same	34	0	NA	2	3	Mixed
3531	Pure-bred	Cross Breed	Male neutered	M	N	3.33	8	Yes	No	NA	NA	NA	Control	NA	NA	NA	NA	NA	NA	NA	NA	NA	NA	NA	NA	NA	NA	NA	NA	NA	Never	Never	Never	Never	Never	Never	Never	The same	The same	The same	The same	The same	The same	34	0	0	2	3	Mixed
622	Pure-bred	Shih Tzu	Male neutered	M	N	3.33	9	Yes	No	NA	NA	NA	Control	NA	NA	NA	NA	NA	NA	NA	NA	NA	NA	NA	NA	NA	NA	NA	NA	NA	Never	Never	Never	Never	Never	Never	Never	Much less	Much less	The same	The same	The same	The same	30	0	0	2	3	Mixed
2828	Cross-bred	Cross Breed	Male neutered	M	N	3.33	20	Yes	No	NA	NA	NA	Control	NA	NA	NA	NA	NA	NA	NA	NA	NA	NA	NA	NA	NA	NA	NA	NA	NA	Never	Never	Never	Never	Never	Never	Never	The same	The same	The same	The same	The same	The same	34	0	4	1	3	Mixed
813	Pure-bred	Retriever (Labrador)	Male neutered	M	N	3.33	30	No	No	NA	NA	NA	Control	NA	NA	NA	NA	NA	NA	NA	NA	NA	NA	NA	NA	NA	NA	NA	NA	NA	Never	Never	Never	Never	Never	Never	Never	The same	The same	The same	The same	The same	The same	34	0	0	1	3	Mixed
676	Pure-bred	Retriever (Flat Coated)	Female entire	F	E	3.33	32	No	No	NA	NA	NA	Control	NA	NA	NA	NA	NA	NA	NA	NA	NA	NA	NA	NA	NA	NA	NA	NA	NA	Never	Never	Never	Never	Never	Never	Never	The same	The same	The same	The same	The same	The same	34	0	1	0	3	Reward only
4702	Cross-bred	Cross Breed	Male neutered	M	N	3.33	15	Yes	No	NA	NA	NA	Control	NA	NA	NA	NA	NA	NA	NA	NA	NA	NA	NA	NA	NA	NA	NA	NA	NA	Never	Never	Never	Never	Never	Once a month	Never	The same	The same	The same	The same	The same	The same	35	0	NA	0	3	Reward only
3149	Pure-bred	Retriever (Labrador)	Female neutered	F	N	3.33	26	Yes	No	NA	NA	NA	Control	NA	NA	NA	NA	NA	NA	NA	NA	NA	NA	NA	NA	NA	NA	NA	NA	NA	Never	Never	Never	Never	Never	Never	Never	The same	The same	The same	The same	The same	Slightly more	33	0	4	0	3	Reward only
2948	Pure-bred	Dachshund (Miniature Smooth-Haired)	Male neutered	M	N	3.33	4	No	No	NA	NA	NA	Control	NA	NA	NA	NA	NA	NA	NA	NA	NA	NA	NA	NA	NA	NA	NA	NA	NA	Never	Never	Never	Never	Never	More than once a day	1-30% of the times	The same	The same	The same	The same	The same	The same	39	0	1	0	3	Reward only
4483	Pure-bred	Spaniel (English Springer)	Male entire	M	E	3.33	18	Yes	No	NA	NA	NA	Control	NA	NA	NA	NA	NA	NA	NA	NA	NA	NA	NA	NA	NA	NA	NA	NA	NA	Never	Never	Never	Never	Never	Never	Never	Much less	Much less	Much less	Much less	Much less	Much less	20	0	NA	3	2	Mixed
420	Cross-bred	Cross Breed	Male neutered	M	N	3.33	10	Yes	No	NA	NA	NA	Control	NA	NA	NA	NA	NA	NA	NA	NA	NA	NA	NA	NA	NA	NA	NA	NA	NA	Never	Never	Never	Never	Never	Never	Never	The same	The same	The same	The same	The same	The same	34	0	0	2	2	Mixed
607	Cross-bred	Cross Breed	Male neutered	M	N	3.33	6	No	No	NA	NA	NA	Control	NA	NA	NA	NA	NA	NA	NA	NA	NA	NA	NA	NA	NA	NA	NA	NA	NA	Never	Never	Never	Never	Never	Once a week	Never	The same	The same	The same	The same	The same	The same	36	0	0	1	2	Mixed
2177	Pure-bred	English Setter	Female entire	F	E	3.33	27	Yes	No	NA	NA	NA	Control	NA	NA	NA	NA	NA	NA	NA	NA	NA	NA	NA	NA	NA	NA	NA	NA	NA	Never	Never	Never	Never	Never	Never	Never	The same	The same	The same	The same	The same	Slightly more	33	0	0	0	2	Reward only
2180	Pure-bred	Rottweiler	Female entire	F	E	3.33	39	Yes	No	NA	NA	NA	Control	NA	NA	NA	NA	NA	NA	NA	NA	NA	NA	NA	NA	NA	NA	NA	NA	NA	Never	Never	Never	Never	Never	Never	Never	The same	The same	The same	The same	The same	The same	34	0	NA	0	0	NA
2619	Pure-bred	Retriever (Flat Coated)	Female neutered	F	N	3.42	22	Yes	No	NA	NA	NA	Control	NA	NA	NA	NA	NA	NA	NA	NA	NA	NA	NA	NA	NA	NA	NA	NA	NA	Never	Never	Never	Never	Never	Never	Never	The same	The same	The same	The same	The same	The same	34	0	3	3	4	Mixed
2924	Pure-bred	Cross Breed	Male entire	M	E	3.42	22	Yes	No	NA	NA	NA	Control	NA	NA	NA	NA	NA	NA	NA	NA	NA	NA	NA	NA	NA	NA	NA	NA	NA	Never	Once a month	Never	Never	Never	Once a month	Never	The same	The same	The same	The same	The same	The same	36	0	6	3	4	Mixed
3820	Pure-bred	German Shepherd Dog	Male neutered	M	N	3.42	42	Yes	No	NA	NA	NA	Control	NA	NA	NA	NA	NA	NA	NA	NA	NA	NA	NA	NA	NA	NA	NA	NA	NA	Never	Never	Once a week	Never	Never	More than once a day	Never	The same	The same	The same	The same	The same	The same	40	0	1	2	4	Mixed
4551	Pure-bred	Leonberger	Female entire	F	E	3.42	50	Yes	No	NA	NA	NA	Control	NA	NA	NA	NA	NA	NA	NA	NA	NA	NA	NA	NA	NA	NA	NA	NA	NA	Once a month	Never	Never	Never	Never	Never	Never	The same	The same	The same	The same	The same	The same	35	0	7	1	4	Mixed
1459	Pure-bred	Cavalier King Charles Spaniel	Female entire	F	E	3.42	7	No	No	NA	NA	NA	Control	NA	NA	NA	NA	NA	NA	NA	NA	NA	NA	NA	NA	NA	NA	NA	NA	NA	Never	Never	Never	Never	Never	Never	Never	The same	The same	The same	The same	The same	The same	34	0	5	1	4	Mixed
4181	Pure-bred	Border Collie	Male entire	M	E	3.42	17	Yes	No	NA	NA	NA	Control	NA	NA	NA	NA	NA	NA	NA	NA	NA	NA	NA	NA	NA	NA	NA	NA	NA	Never	Never	Never	Never	Never	Never	Never	The same	The same	The same	The same	The same	The same	34	0	2	0	4	Reward only
3364	Pure-bred	German Shorthaired Pointer	Male neutered	M	N	3.42	30	No	No	NA	NA	NA	Control	NA	NA	NA	NA	NA	NA	NA	NA	NA	NA	NA	NA	NA	NA	NA	NA	NA	Never	Never	Never	Never	Never	Never	Never	The same	The same	The same	The same	The same	The same	34	0	2	0	4	Reward only
1090	Cross-bred	Cross Breed	Female neutered	F	N	3.42	19	Yes	No	NA	NA	NA	Control	NA	NA	NA	NA	NA	NA	NA	NA	NA	NA	NA	NA	NA	NA	NA	NA	NA	Never	Never	Never	Never	Never	Once a week	Never	Much less	Much less	Much less	Much less	Much less	The same	20	0	5	0	4	Reward only
111	Pure-bred	Spaniel (English Springer)	Male entire	M	E	3.42	16	Yes	No	NA	NA	NA	Control	NA	NA	NA	NA	NA	NA	NA	NA	NA	NA	NA	NA	NA	NA	NA	NA	NA	Never	Never	Never	Never	Never	Never	Never	Much less	Much less	Much less	Much less	Much less	The same	18	0	NA	0	4	Reward only
705	Cross-bred	Cross Breed	Female neutered	F	N	3.42	25	Yes	No	NA	NA	NA	Control	NA	NA	NA	NA	NA	NA	NA	NA	NA	NA	NA	NA	NA	NA	NA	NA	NA	Never	Never	Never	Never	Never	Once a month	Never	The same	The same	The same	The same	The same	The same	35	0	1	0	4	Reward only
3191	Pure-bred	French Bulldog	Female entire	F	E	3.42	12	Yes	No	NA	NA	NA	Control	NA	NA	NA	NA	NA	NA	NA	NA	NA	NA	NA	NA	NA	NA	NA	NA	NA	Never	Never	Never	Never	Never	Never	Never	The same	The same	The same	The same	The same	The same	34	0	4	0	4	Reward only
3006	Cross-bred	Cross Breed	Male neutered	M	N	3.42	27	Yes	No	NA	NA	NA	Control	NA	NA	NA	NA	NA	NA	NA	NA	NA	NA	NA	NA	NA	NA	NA	NA	NA	Never	Never	Never	Never	Never	More than once a day	Never	The same	The same	The same	The same	The same	The same	38	0	4	5	3	Mixed
3976	Pure-bred	Portuguese Water Dog	Male neutered	M	N	3.42	27	Yes	No	NA	NA	NA	Control	NA	NA	NA	NA	NA	NA	NA	NA	NA	NA	NA	NA	NA	NA	NA	NA	NA	Never	Never	Never	Never	Never	More than once a day	Never	The same	The same	The same	The same	The same	The same	38	0	2	3	3	Mixed
4322	Pure-bred	Australian Shepherd	Male neutered	M	N	3.42	20	Yes	No	NA	NA	NA	Control	NA	NA	NA	NA	NA	NA	NA	NA	NA	NA	NA	NA	NA	NA	NA	NA	NA	Never	Never	Never	Never	Never	Never	Never	The same	The same	The same	The same	The same	The same	34	0	4	3	3	Mixed
1172	Pure-bred	Picardy Sheepdog	Female neutered	F	N	3.42	29	Yes	No	NA	NA	NA	Control	NA	NA	NA	NA	NA	NA	NA	NA	NA	NA	NA	NA	NA	NA	NA	NA	NA	Never	Never	Never	Never	Never	Never	Never	The same	The same	The same	The same	The same	The same	34	0	0	2	3	Mixed
1306	Pure-bred	Retriever (Labrador)	Male neutered	M	N	3.42	NA	No	No	NA	NA	NA	Control	NA	NA	NA	NA	NA	NA	NA	NA	NA	NA	NA	NA	NA	NA	NA	NA	NA	Never	Once a week	Never	Never	Never	Never	Never	The same	Much more	Much more	The same	The same	Much less	42	0	0	2	3	Mixed
697	Cross-bred	Cross Breed	Female neutered	F	N	3.42	8	Yes	No	NA	NA	NA	Control	NA	NA	NA	NA	NA	NA	NA	NA	NA	NA	NA	NA	NA	NA	NA	NA	NA	Never	Never	Never	Never	Never	More than once a day	Never	The same	The same	The same	The same	The same	Slightly more	37	0	1	2	3	Mixed
3638	Cross-bred	Cross Breed	Male neutered	M	N	3.42	18	No	No	NA	NA	NA	Control	NA	NA	NA	NA	NA	NA	NA	NA	NA	NA	NA	NA	NA	NA	NA	NA	NA	Once a month	Never	Never	Never	Once a month	Never	1-30% of the times	Much less	Much less	The same	The same	The same	The same	33	0	0	2	3	Mixed
3351	Pure-bred	French Bulldog	Female neutered	F	N	3.42	11	Yes	No	NA	NA	NA	Control	NA	NA	NA	NA	NA	NA	NA	NA	NA	NA	NA	NA	NA	NA	NA	NA	NA	Never	Never	Never	Never	Never	Never	Never	The same	The same	The same	The same	The same	The same	34	0	0	1	3	Mixed
4584	Pure-bred	Rottweiler	Male neutered	M	N	3.42	45	Yes	No	NA	NA	NA	Control	NA	NA	NA	NA	NA	NA	NA	NA	NA	NA	NA	NA	NA	NA	NA	NA	NA	Never	Never	Never	Never	Never	Never	Never	The same	The same	The same	The same	The same	The same	34	0	3	0	3	Reward only
252	Cross-bred	Cross Breed	Male entire	M	E	3.42	4	No	No	NA	NA	NA	Control	NA	NA	NA	NA	NA	NA	NA	NA	NA	NA	NA	NA	NA	NA	NA	NA	NA	Never	Never	Never	Never	Never	Never	Never	The same	The same	The same	The same	The same	The same	34	0	0	0	3	Reward only
2846	Pure-bred	Akita	Female neutered	F	N	3.42	46	Yes	No	NA	NA	NA	Control	NA	NA	NA	NA	NA	NA	NA	NA	NA	NA	NA	NA	NA	NA	NA	NA	NA	Never	Never	Never	Never	Never	Never	Never	The same	The same	The same	The same	The same	The same	34	0	0	0	3	Reward only
1480	Pure-bred	Cavalier King Charles Spaniel	Male neutered	M	N	3.42	9	No	No	NA	NA	NA	Control	NA	NA	NA	NA	NA	NA	NA	NA	NA	NA	NA	NA	NA	NA	NA	NA	NA	Never	Never	Never	Never	Never	Never	Never	The same	The same	The same	The same	The same	The same	34	0	1	0	3	Reward only
1966	Cross-bred	Cross Breed	Male neutered	M	N	3.42	42	Yes	No	NA	NA	NA	Control	NA	NA	NA	NA	NA	NA	NA	NA	NA	NA	NA	NA	NA	NA	NA	NA	NA	Never	Never	Never	Never	Never	Never	Never	Much less	Much less	Much less	Much less	Much less	Slightly more	17	0	6	0	3	Reward only
2947	Pure-bred	Dachshund (Miniature Long-Haired)	Male neutered	M	N	3.42	8	Yes	No	NA	NA	NA	Control	NA	NA	NA	NA	NA	NA	NA	NA	NA	NA	NA	NA	NA	NA	NA	NA	NA	Never	Never	Never	Never	Never	Never	Never	The same	The same	The same	The same	The same	The same	34	0	0	3	2	Mixed
2468	Pure-bred	Retriever (Golden)	Female neutered	F	N	3.42	30	Yes	No	NA	NA	NA	Control	NA	NA	NA	NA	NA	NA	NA	NA	NA	NA	NA	NA	NA	NA	NA	NA	NA	Never	Never	Never	Never	Never	Never	Never	The same	The same	The same	The same	The same	The same	34	0	0	2	2	Mixed
3	Pure-bred	Hungarian Wire Haired Vizsla	Female entire	F	E	3.42	23	Yes	No	NA	NA	NA	Control	NA	NA	NA	NA	NA	NA	NA	NA	NA	NA	NA	NA	NA	NA	NA	NA	NA	Never	Never	Never	Never	Never	Never	Never	The same	The same	The same	The same	The same	The same	34	0	4	2	2	Mixed
2025	Pure-bred	Cavalier King Charles Spaniel	Female neutered	F	N	3.42	12	Yes	No	NA	NA	NA	Control	NA	NA	NA	NA	NA	NA	NA	NA	NA	NA	NA	NA	NA	NA	NA	NA	NA	Never	Never	Never	Never	Never	Never	Never	The same	The same	The same	The same	The same	The same	34	0	0	1	2	Mixed
2827	Pure-bred	Weimaraner	Male entire	M	E	3.42	32	Yes	No	NA	NA	NA	Control	NA	NA	NA	NA	NA	NA	NA	NA	NA	NA	NA	NA	NA	NA	NA	NA	NA	Never	Never	Never	Never	Never	Never	Never	The same	The same	The same	The same	The same	The same	34	0	0	1	2	Mixed
197	Pure-bred	Soft-Coated Wheaten Terrier	Male neutered	M	N	3.42	18	No	No	NA	NA	NA	Control	NA	NA	NA	NA	NA	NA	NA	NA	NA	NA	NA	NA	NA	NA	NA	NA	NA	Never	Never	Never	Never	Never	Never	Never	The same	The same	The same	The same	The same	The same	34	0	3	1	2	Mixed
3333	Pure-bred	Bolognese	Male entire	M	E	3.42	4	Yes	No	NA	NA	NA	Control	NA	NA	NA	NA	NA	NA	NA	NA	NA	NA	NA	NA	NA	NA	NA	NA	NA	Never	More than once a day	Never	Never	Never	More than once a day	1-30% of the times	The same	The same	The same	The same	The same	The same	43	0	0	1	2	Mixed
3929	Pure-bred	Spaniel (Cocker)	Male neutered	M	N	3.42	12	No	No	NA	NA	NA	Control	NA	NA	NA	NA	NA	NA	NA	NA	NA	NA	NA	NA	NA	NA	NA	NA	NA	Never	Never	Never	Never	Never	Never	Never	The same	The same	The same	The same	The same	The same	34	0	1	1	2	Mixed
4550	Pure-bred	Spaniel (Cocker)	Female neutered	F	N	3.42	10	Yes	No	NA	NA	NA	Control	NA	NA	NA	NA	NA	NA	NA	NA	NA	NA	NA	NA	NA	NA	NA	NA	NA	Never	Never	Never	Never	Never	Never	Never	The same	The same	The same	The same	The same	The same	34	0	3	0	2	Reward only
4494	Pure-bred	Retriever (Labrador)	Female entire	F	E	3.42	30	Yes	No	NA	NA	NA	Control	NA	NA	NA	NA	NA	NA	NA	NA	NA	NA	NA	NA	NA	NA	NA	NA	NA	Never	Never	Never	Never	Never	Never	Never	Much less	Much less	Much less	Much less	Much less	Much less	20	0	4	0	1	Reward only
3315	Pure-bred	Dachshund (Miniature Long-Haired)	Female neutered	F	N	3.42	5	No	Yes	NA	NA	NA	Control	NA	NA	NA	NA	NA	NA	NA	NA	NA	NA	NA	NA	NA	NA	NA	NA	NA	Never	Never	Never	Never	Never	Never	Never	The same	The same	The same	The same	The same	The same	34	0	NA	0	1	Reward only
1943	Pure-bred	Picardy Sheepdog	Female neutered	F	N	3.42	14	No	No	NA	NA	NA	Control	NA	NA	NA	NA	NA	NA	NA	NA	NA	NA	NA	NA	NA	NA	NA	NA	NA	Never	Never	Never	Never	Never	Never	Never	Much less	Much less	Much less	Much less	Much less	The same	18	0	NA	0	0	NA
2513	Pure-bred	Cairn Terrier	Male neutered	M	N	3.42	9	Yes	No	NA	NA	NA	Control	NA	NA	NA	NA	NA	NA	NA	NA	NA	NA	NA	NA	NA	NA	NA	NA	NA	Never	Never	Never	Never	Never	Never	Never	The same	The same	The same	The same	The same	The same	34	0	NA	0	0	NA
688	Cross-bred	Cross Breed	Female neutered	F	N	3.5	22	Yes	No	NA	NA	NA	Control	NA	NA	NA	NA	NA	NA	NA	NA	NA	NA	NA	NA	NA	NA	NA	NA	NA	Never	Never	Never	Never	Never	Never	Never	The same	The same	The same	The same	The same	The same	34	0	3	3	4	Mixed
2318	Pure-bred	Dachshund (Miniature Long-Haired)	Female neutered	F	N	3.5	4	Yes	No	NA	NA	NA	Control	NA	NA	NA	NA	NA	NA	NA	NA	NA	NA	NA	NA	NA	NA	NA	NA	NA	Never	Never	Never	Never	Never	Never	Never	The same	The same	The same	The same	The same	Slightly more	33	0	0	3	4	Mixed
4011	Cross-bred	Cross Breed	Male neutered	M	N	3.5	21	No	No	NA	NA	NA	Control	NA	NA	NA	NA	NA	NA	NA	NA	NA	NA	NA	NA	NA	NA	NA	NA	NA	Never	Never	Never	Never	Never	Never	Never	The same	The same	The same	The same	The same	Slightly less	35	0	3	2	4	Mixed
801	Pure-bred	Retriever (Labrador)	Male neutered	M	N	3.5	31	Yes	No	NA	NA	NA	Control	NA	NA	NA	NA	NA	NA	NA	NA	NA	NA	NA	NA	NA	NA	NA	NA	NA	Never	Never	Never	Never	Never	Never	Never	The same	The same	The same	The same	The same	The same	34	0	0	2	4	Mixed
3397	Cross-bred	Cross Breed	Female neutered	F	N	3.5	18	Yes	No	NA	NA	NA	Control	NA	NA	NA	NA	NA	NA	NA	NA	NA	NA	NA	NA	NA	NA	NA	NA	NA	Never	Never	Never	Never	Never	Never	Never	The same	The same	The same	The same	The same	The same	34	0	0	2	4	Mixed
3331	Pure-bred	Bichon Frise	Female neutered	F	N	3.5	NA	Yes	No	NA	NA	NA	Control	NA	NA	NA	NA	NA	NA	NA	NA	NA	NA	NA	NA	NA	NA	NA	NA	NA	Never	Never	Never	Never	Never	Once a month	Never	The same	The same	Slightly more	The same	The same	The same	36	0	0	2	4	Mixed
4585	Pure-bred	Border Collie	Female neutered	F	N	3.5	16	Yes	No	NA	NA	NA	Control	NA	NA	NA	NA	NA	NA	NA	NA	NA	NA	NA	NA	NA	NA	NA	NA	NA	Never	Never	Never	Never	Never	Never	Never	The same	The same	The same	The same	The same	The same	34	0	2	2	4	Mixed
3512	Pure-bred	Border Terrier	Male entire	M	E	3.5	11	Yes	No	NA	NA	NA	Control	NA	NA	NA	NA	NA	NA	NA	NA	NA	NA	NA	NA	NA	NA	NA	NA	NA	Once a month	Never	Never	Never	Never	Once a week	Never	The same	The same	The same	The same	The same	The same	37	0	2	1	4	Mixed
1259	Pure-bred	Cavalier King Charles Spaniel	Male neutered	M	N	3.5	10	Yes	No	NA	NA	NA	Control	NA	NA	NA	NA	NA	NA	NA	NA	NA	NA	NA	NA	NA	NA	NA	NA	NA	Never	Never	Never	Never	Never	Once a month	1-30% of the times	The same	The same	The same	The same	The same	Slightly more	35	0	2	1	4	Mixed
4187	Pure-bred	Miniature Schnauzer	Male neutered	M	N	3.5	11	Yes	No	NA	NA	NA	Control	NA	NA	NA	NA	NA	NA	NA	NA	NA	NA	NA	NA	NA	NA	NA	NA	NA	Once a day	Never	Never	Never	Never	Once a month	Never	The same	The same	The same	The same	The same	The same	38	0	2	1	4	Mixed
20	Pure-bred	Cross Breed	Male neutered	M	N	3.5	42	Yes	No	NA	NA	NA	Control	NA	NA	NA	NA	NA	NA	NA	NA	NA	NA	NA	NA	NA	NA	NA	NA	NA	Never	Never	Never	Never	Never	Never	Never	The same	Slightly less	The same	Much less	The same	Much more	27	0	1	1	4	Mixed
923	Pure-bred	Border Collie	Male neutered	M	N	3.5	23	Yes	No	NA	NA	NA	Control	NA	NA	NA	NA	NA	NA	NA	NA	NA	NA	NA	NA	NA	NA	NA	NA	NA	Never	Never	Never	Never	Never	Once a month	Never	The same	The same	The same	The same	The same	The same	35	0	2	1	4	Mixed
1997	Pure-bred	Border Collie	Female entire	F	E	3.5	20	Yes	No	NA	NA	NA	Control	NA	NA	NA	NA	NA	NA	NA	NA	NA	NA	NA	NA	NA	NA	NA	NA	NA	Never	Never	Never	Never	Never	Never	Never	The same	The same	The same	The same	The same	The same	34	0	4	1	4	Mixed
142	Pure-bred	Australian Shepherd	Male neutered	M	N	3.5	20	Yes	No	NA	NA	NA	Control	NA	NA	NA	NA	NA	NA	NA	NA	NA	NA	NA	NA	NA	NA	NA	NA	NA	Never	Never	Never	Never	Never	Never	Never	Much less	Much less	Much less	Much less	Much less	The same	18	0	6	1	4	Mixed
3194	Pure-bred	Spaniel (English Springer)	Female neutered	F	N	3.5	19	Yes	No	NA	NA	NA	Control	NA	NA	NA	NA	NA	NA	NA	NA	NA	NA	NA	NA	NA	NA	NA	NA	NA	Never	Never	Never	Never	Never	Never	Never	The same	The same	The same	The same	The same	The same	34	0	4	1	4	Mixed
77	Pure-bred	Cavalier King Charles Spaniel	Female neutered	F	N	3.5	6	Yes	No	NA	NA	NA	Control	NA	NA	NA	NA	NA	NA	NA	NA	NA	NA	NA	NA	NA	NA	NA	NA	NA	Never	Never	Never	Never	Never	Never	Never	The same	The same	The same	The same	The same	The same	34	0	0	0	4	Reward only
3491	Cross-bred	Cross Breed	Male neutered	M	N	3.5	20	Yes	No	NA	NA	NA	Control	NA	NA	NA	NA	NA	NA	NA	NA	NA	NA	NA	NA	NA	NA	NA	NA	NA	Once a week	Never	Never	Never	Never	Once a week	Never	Much less	Much less	Much less	The same	Much less	Much more	24	0	0	0	4	Reward only
2584	Pure-bred	Leonberger	Female entire	F	E	3.5	50	Yes	No	NA	NA	NA	Control	NA	NA	NA	NA	NA	NA	NA	NA	NA	NA	NA	NA	NA	NA	NA	NA	NA	Never	Never	Never	Never	Never	Never	Never	The same	The same	The same	The same	The same	The same	34	0	4	0	4	Reward only
1736	Pure-bred	Cross Breed	Male entire	M	E	3.5	59	No	No	NA	NA	NA	Control	NA	NA	NA	NA	NA	NA	NA	NA	NA	NA	NA	NA	NA	NA	NA	NA	NA	Never	Never	Never	Never	Never	Never	Never	The same	The same	The same	The same	The same	The same	34	0	3	4	3	Mixed
2483	Cross-bred	Tibetan Terrier	Male neutered	M	N	3.5	8	Yes	No	NA	NA	NA	Control	NA	NA	NA	NA	NA	NA	NA	NA	NA	NA	NA	NA	NA	NA	NA	NA	NA	Never	Never	Never	Never	Never	Once a day	Never	The same	The same	The same	The same	The same	Much more	35	0	1	3	3	Mixed
3729	Pure-bred	Retriever (Labrador)	Female neutered	F	N	3.5	25	Yes	No	NA	NA	NA	Control	NA	NA	NA	NA	NA	NA	NA	NA	NA	NA	NA	NA	NA	NA	NA	NA	NA	Never	Never	Never	Never	Never	Never	Never	The same	The same	The same	The same	The same	Slightly more	33	0	4	3	3	Mixed
2449	Pure-bred	Spaniel (Cocker)	Male neutered	M	N	3.5	14	No	No	NA	NA	NA	Control	NA	NA	NA	NA	NA	NA	NA	NA	NA	NA	NA	NA	NA	NA	NA	NA	NA	Once a day	Never	Once a week	Never	Never	Never	Never	Slightly less	The same	The same	The same	The same	Slightly more	37	0	0	3	3	Mixed
3085	Pure-bred	French Bulldog	Male neutered	M	N	3.5	9	Yes	No	NA	NA	NA	Control	NA	NA	NA	NA	NA	NA	NA	NA	NA	NA	NA	NA	NA	NA	NA	NA	NA	Once a day	More than once a day	Never	Never	Once a month	Once a day	Never	Slightly less	The same	Much less	The same	The same	Much more	40	0	0	3	3	Mixed
2424	Cross-bred	Cross Breed	Female neutered	F	N	3.5	29	No	I don't know	NA	NA	NA	Control	NA	NA	NA	NA	NA	NA	NA	NA	NA	NA	NA	NA	NA	NA	NA	NA	NA	Never	Never	Never	Never	Never	Never	Never	The same	The same	The same	The same	The same	The same	34	0	0	3	3	Mixed
3361	Cross-bred	Cross Breed	Male neutered	M	N	3.5	8	Yes	No	NA	NA	NA	Control	NA	NA	NA	NA	NA	NA	NA	NA	NA	NA	NA	NA	NA	NA	NA	NA	NA	More than once a day	Never	Never	Never	Never	More than once a day	1-30% of the times	The same	The same	The same	The same	The same	The same	43	0	0	3	3	Mixed
90	Pure-bred	Border Collie	Male neutered	M	N	3.5	23	Yes	No	NA	NA	NA	Control	NA	NA	NA	NA	NA	NA	NA	NA	NA	NA	NA	NA	NA	NA	NA	NA	NA	Never	Never	Never	Never	Never	More than once a day	Never	The same	The same	The same	The same	The same	The same	38	0	2	3	3	Mixed
2203	Pure-bred	German Wirehaired Pointer	Female entire	F	E	3.5	30	No	No	NA	NA	NA	Control	NA	NA	NA	NA	NA	NA	NA	NA	NA	NA	NA	NA	NA	NA	NA	NA	NA	Never	Never	Never	Never	Never	Never	Never	The same	The same	The same	The same	The same	The same	34	0	6	2	3	Mixed
3423	Pure-bred	Border Collie	Female neutered	F	N	3.5	17	Yes	No	NA	NA	NA	Control	NA	NA	NA	NA	NA	NA	NA	NA	NA	NA	NA	NA	NA	NA	NA	NA	NA	Never	Never	Never	Never	Never	Never	Never	The same	The same	The same	The same	The same	The same	34	0	3	2	3	Mixed
3593	Pure-bred	Cavalier King Charles Spaniel	Male neutered	M	N	3.5	11	Yes	No	NA	NA	NA	Control	NA	NA	NA	NA	NA	NA	NA	NA	NA	NA	NA	NA	NA	NA	NA	NA	NA	Never	Never	Never	Never	Never	Never	1-30% of the times	The same	The same	The same	The same	The same	Slightly more	34	0	0	2	3	Mixed
4529	Cross-bred	Cross Breed	Female neutered	F	N	3.5	14	No	No	NA	NA	NA	Control	NA	NA	NA	NA	NA	NA	NA	NA	NA	NA	NA	NA	NA	NA	NA	NA	NA	Never	Never	Never	Never	Never	Never	Never	Much less	Much less	Much less	Much less	Much less	The same	18	0	0	2	3	Mixed
4398	Cross-bred	Cross Breed	Male entire	M	E	3.5	37	No	No	NA	NA	NA	Control	NA	NA	NA	NA	NA	NA	NA	NA	NA	NA	NA	NA	NA	NA	NA	NA	NA	Never	Never	Never	Never	Never	Never	Never	The same	The same	The same	The same	The same	The same	34	0	1	2	3	Mixed
2995	Pure-bred	Jack Russell Terrier	Male neutered	M	N	3.5	6	Yes	No	NA	NA	NA	Control	NA	NA	NA	NA	NA	NA	NA	NA	NA	NA	NA	NA	NA	NA	NA	NA	NA	Never	Never	More than once a day	Never	Never	Never	1-30% of the times	Much less	Much less	Much less	The same	Much less	Much less	29	0	0	1	3	Mixed
1032	Pure-bred	Border Collie	Male entire	M	E	3.5	20	No	No	NA	NA	NA	Control	NA	NA	NA	NA	NA	NA	NA	NA	NA	NA	NA	NA	NA	NA	NA	NA	NA	Never	Never	Never	Never	Never	Once a week	1-30% of the times	The same	The same	The same	The same	The same	The same	37	0	2	1	3	Mixed
4076	Pure-bred	Retriever (Golden)	Female neutered	F	N	3.5	29	Yes	No	NA	NA	NA	Control	NA	NA	NA	NA	NA	NA	NA	NA	NA	NA	NA	NA	NA	NA	NA	NA	NA	Never	Never	Never	Never	Never	Never	1-30% of the times	The same	The same	The same	The same	The same	The same	35	0	2	1	3	Mixed
4279	Cross-bred	Collie (Smooth)	Female neutered	F	N	3.5	13	Yes	No	NA	NA	NA	Control	NA	NA	NA	NA	NA	NA	NA	NA	NA	NA	NA	NA	NA	NA	NA	NA	NA	Never	Never	Never	Never	Never	Never	Never	The same	The same	The same	The same	The same	The same	34	0	NA	1	3	Mixed
3077	Cross-bred	Cross Breed	Male neutered	M	N	3.5	10	Yes	No	NA	NA	NA	Control	NA	NA	NA	NA	NA	NA	NA	NA	NA	NA	NA	NA	NA	NA	NA	NA	NA	Never	Never	Never	Never	Never	Never	Never	The same	The same	The same	The same	The same	The same	34	0	10	0	3	Reward only
1062	Cross-bred	Cross Breed	Female neutered	F	N	3.5	12	Yes	No	NA	NA	NA	Control	NA	NA	NA	NA	NA	NA	NA	NA	NA	NA	NA	NA	NA	NA	NA	NA	NA	Never	Never	Never	Never	Never	Once a month	Never	The same	The same	The same	The same	The same	The same	35	0	0	2	2	Mixed
2889	Pure-bred	Akita	Female entire	F	E	3.5	40	No	No	NA	NA	NA	Control	NA	NA	NA	NA	NA	NA	NA	NA	NA	NA	NA	NA	NA	NA	NA	NA	NA	Never	Never	Never	Never	Never	Never	Never	The same	The same	The same	The same	The same	The same	34	0	NA	2	2	Mixed
3392	Pure-bred	Poodle (Miniature)	Male neutered	M	N	3.5	11	Yes	No	NA	NA	NA	Control	NA	NA	NA	NA	NA	NA	NA	NA	NA	NA	NA	NA	NA	NA	NA	NA	NA	Never	Never	Never	Never	Never	Never	Never	The same	The same	The same	The same	The same	The same	34	0	1	2	2	Mixed
2035	Pure-bred	English Setter	Female entire	F	E	3.5	26	No	No	NA	NA	NA	Control	NA	NA	NA	NA	NA	NA	NA	NA	NA	NA	NA	NA	NA	NA	NA	NA	NA	Never	Never	Never	Never	Never	Never	Never	The same	The same	The same	The same	The same	The same	34	0	5	1	2	Mixed
4096	Pure-bred	Boston Terrier	Male neutered	M	N	3.5	9	No	Yes	NA	NA	NA	Control	NA	NA	NA	NA	NA	NA	NA	NA	NA	NA	NA	NA	NA	NA	NA	NA	NA	Never	Never	Never	Never	Never	Once a day	Never	The same	The same	The same	The same	The same	The same	37	0	NA	1	2	Mixed
4621	Pure-bred	Bearded Collie	Male neutered	M	N	3.5	24	No	No	NA	NA	NA	Control	NA	NA	NA	NA	NA	NA	NA	NA	NA	NA	NA	NA	NA	NA	NA	NA	NA	Never	Never	Never	Never	Never	Never	Never	The same	The same	The same	The same	The same	The same	34	0	NA	1	2	Mixed
196	Pure-bred	Staffordshire Bull Terrier	Female neutered	F	N	3.5	18	Yes	No	NA	NA	NA	Control	NA	NA	NA	NA	NA	NA	NA	NA	NA	NA	NA	NA	NA	NA	NA	NA	NA	Never	Never	Never	Never	Never	Never	Never	The same	The same	The same	The same	The same	The same	34	0	0	1	2	Mixed
3045	Cross-bred	Cross Breed	Male entire	M	E	3.5	30	No	No	NA	NA	NA	Control	NA	NA	NA	NA	NA	NA	NA	NA	NA	NA	NA	NA	NA	NA	NA	NA	NA	Never	Never	Never	Never	Never	Never	Never	The same	The same	The same	The same	The same	The same	34	0	0	1	2	Mixed
3324	Pure-bred	Dachshund (Miniature Long-Haired)	Female neutered	F	N	3.5	7	No	No	NA	NA	NA	Control	NA	NA	NA	NA	NA	NA	NA	NA	NA	NA	NA	NA	NA	NA	NA	NA	NA	Never	Never	Never	Never	Never	Never	Never	The same	The same	The same	The same	The same	Slightly less	35	0	0	1	2	Mixed
4293	Pure-bred	Retriever (Labrador)	Male neutered	M	N	3.5	31	Yes	No	NA	NA	NA	Control	NA	NA	NA	NA	NA	NA	NA	NA	NA	NA	NA	NA	NA	NA	NA	NA	NA	Once a week	Once a week	Once a day	Never	Never	Never	Never	Much less	The same	The same	The same	The same	The same	39	0	1	1	2	Mixed
4596	Pure-bred	Border Collie	Male neutered	M	N	3.5	16	No	No	NA	NA	NA	Control	NA	NA	NA	NA	NA	NA	NA	NA	NA	NA	NA	NA	NA	NA	NA	NA	NA	Never	Never	Never	Never	Never	Never	Never	The same	The same	The same	The same	The same	Slightly more	33	0	5	0	2	Reward only
3657	Cross-bred	Cross Breed	Female neutered	F	N	3.5	20	No	No	NA	NA	NA	Control	NA	NA	NA	NA	NA	NA	NA	NA	NA	NA	NA	NA	NA	NA	NA	NA	NA	Never	Never	Never	Never	Never	Never	Never	The same	The same	The same	The same	The same	The same	34	0	0	0	2	Reward only
1879	Pure-bred	Border Collie	Female neutered	F	N	3.5	23	Yes	No	NA	NA	NA	Control	NA	NA	NA	NA	NA	NA	NA	NA	NA	NA	NA	NA	NA	NA	NA	NA	NA	Never	Never	Never	Never	Never	Never	Never	The same	The same	The same	The same	The same	The same	34	0	0	0	2	Reward only
3309	Pure-bred	Staffordshire Bull Terrier	Female neutered	F	N	3.5	15	No	No	NA	NA	NA	Control	NA	NA	NA	NA	NA	NA	NA	NA	NA	NA	NA	NA	NA	NA	NA	NA	NA	Never	Never	Never	Never	Never	Never	Never	The same	The same	The same	The same	The same	The same	34	0	0	1	1	Mixed
2568	Pure-bred	Akita	Male neutered	M	N	3.5	63	Yes	Yes	NA	NA	NA	Control	NA	NA	NA	NA	NA	NA	NA	NA	NA	NA	NA	NA	NA	NA	NA	NA	NA	Never	Never	Never	Never	Never	Never	Never	The same	The same	The same	The same	The same	The same	34	0	0	1	1	Mixed
3576	Pure-bred	Cavalier King Charles Spaniel	Female neutered	F	N	3.5	9	No	No	NA	NA	NA	Control	NA	NA	NA	NA	NA	NA	NA	NA	NA	NA	NA	NA	NA	NA	NA	NA	NA	Never	Never	Never	Never	Never	Never	Never	Much less	Much less	Much less	Much less	Much less	Much more	16	0	0	0	1	Reward only
96	Pure-bred	Bavarian Mountain Hound	Female entire	F	E	3.5	NA	NA	No	NA	NA	NA	Control	NA	NA	NA	NA	NA	NA	NA	NA	NA	NA	NA	NA	NA	NA	NA	NA	NA	Never	Never	Never	Never	Never	Never	Never	Much less	Much less	Much less	Much less	Much less	Much more	16	0	NA	0	0	NA
2608	Pure-bred	Chow Chow	Female entire	F	E	3.5	35	Yes	No	NA	NA	NA	Control	NA	NA	NA	NA	NA	NA	NA	NA	NA	NA	NA	NA	NA	NA	NA	NA	NA	Never	Never	Once a day	Never	Never	Never	Never	Much less	Much less	Much less	Much less	Much less	The same	21	0	NA	0	0	NA
3393	Pure-bred	Poodle (Miniature)	Male neutered	M	N	3.5	11	Yes	No	NA	NA	NA	Control	NA	NA	NA	NA	NA	NA	NA	NA	NA	NA	NA	NA	NA	NA	NA	NA	NA	Never	Never	Never	Never	Never	Never	Never	The same	The same	The same	The same	The same	The same	34	0	NA	0	0	NA
4104	Pure-bred	Border Collie	Female neutered	F	N	3.58	13	Yes	No	NA	NA	NA	Control	NA	NA	NA	NA	NA	NA	NA	NA	NA	NA	NA	NA	NA	NA	NA	NA	NA	More than once a day	Never	Never	Never	Never	Once a day	Never	Slightly less	The same	The same	The same	The same	The same	40	0	5	2	4	Mixed
1644	Pure-bred	Retriever (Labrador)	Male neutered	M	N	3.58	29	Yes	No	NA	NA	NA	Control	NA	NA	NA	NA	NA	NA	NA	NA	NA	NA	NA	NA	NA	NA	NA	NA	NA	Never	Never	Never	Never	Never	Never	Never	The same	The same	The same	The same	The same	Slightly more	33	0	2	2	4	Mixed
2728	Pure-bred	Miniature Schnauzer	Male neutered	M	N	3.58	12	Yes	No	NA	NA	NA	Control	NA	NA	NA	NA	NA	NA	NA	NA	NA	NA	NA	NA	NA	NA	NA	NA	NA	Never	Never	Never	Never	Never	Never	Never	Much less	Much less	Much less	Much less	Much less	Slightly more	17	0	0	2	4	Mixed
4278	Pure-bred	Shar Pei	Male neutered	M	N	3.58	22	Yes	No	NA	NA	NA	Control	NA	NA	NA	NA	NA	NA	NA	NA	NA	NA	NA	NA	NA	NA	NA	NA	NA	Once a month	Once a month	Never	Never	Never	Once a month	1-30% of the times	The same	The same	The same	The same	The same	Slightly less	39	0	2	0	4	Reward only
1454	Pure-bred	Cavalier King Charles Spaniel	Male neutered	M	N	3.58	10	No	No	NA	NA	NA	Control	NA	NA	NA	NA	NA	NA	NA	NA	NA	NA	NA	NA	NA	NA	NA	NA	NA	Never	Never	Never	Never	Never	Once a day	Never	The same	The same	The same	The same	The same	Much more	35	0	1	0	4	Reward only
4514	Cross-bred	Cross Breed	Male neutered	M	N	3.58	16	Yes	No	NA	NA	NA	Control	NA	NA	NA	NA	NA	NA	NA	NA	NA	NA	NA	NA	NA	NA	NA	NA	NA	Never	Never	Never	Never	Never	Never	Never	The same	The same	The same	The same	The same	The same	34	0	2	0	4	Reward only
3618	Cross-bred	Cross Breed	Male neutered	M	N	3.58	16	Yes	No	NA	NA	NA	Control	NA	NA	NA	NA	NA	NA	NA	NA	NA	NA	NA	NA	NA	NA	NA	NA	NA	Never	Never	Never	Never	Never	Never	Never	The same	The same	The same	The same	The same	The same	34	0	0	3	3	Mixed
2299	Cross-bred	Cross Breed	Male neutered	M	N	3.58	22	Yes	No	NA	NA	NA	Control	NA	NA	NA	NA	NA	NA	NA	NA	NA	NA	NA	NA	NA	NA	NA	NA	NA	Never	Once a month	Never	Never	Never	Never	Never	The same	Slightly less	The same	The same	The same	Slightly less	35	0	1	3	3	Mixed
2407	Pure-bred	Retriever (Labrador)	Female neutered	F	N	3.58	28	Yes	No	NA	NA	NA	Control	NA	NA	NA	NA	NA	NA	NA	NA	NA	NA	NA	NA	NA	NA	NA	NA	NA	Never	Never	Never	Never	Never	Never	Never	The same	The same	The same	The same	The same	The same	34	0	1	2	3	Mixed
3660	Pure-bred	German Shepherd Dog	Female neutered	F	N	3.58	32	Yes	No	NA	NA	NA	Control	NA	NA	NA	NA	NA	NA	NA	NA	NA	NA	NA	NA	NA	NA	NA	NA	NA	Never	Never	Never	Never	Never	Never	Never	The same	The same	The same	The same	The same	Slightly more	33	0	0	2	3	Mixed
2351	Pure-bred	Retriever (Golden)	Male entire	M	E	3.58	37	Yes	No	NA	NA	NA	Control	NA	NA	NA	NA	NA	NA	NA	NA	NA	NA	NA	NA	NA	NA	NA	NA	NA	Never	Never	Never	Never	Never	Never	Never	Much less	Much less	Much less	Much less	Much less	The same	18	0	NA	0	3	Reward only
4269	Cross-bred	Cross Breed	Male entire	M	E	3.58	11	Yes	No	NA	NA	NA	Control	NA	NA	NA	NA	NA	NA	NA	NA	NA	NA	NA	NA	NA	NA	NA	NA	NA	Never	Never	Never	Never	Never	Once a month	Never	The same	The same	The same	The same	The same	The same	35	0	4	5	2	Mixed
367	Cross-bred	Cross Breed	Male neutered	M	N	3.58	34	Yes	No	NA	NA	NA	Control	NA	NA	NA	NA	NA	NA	NA	NA	NA	NA	NA	NA	NA	NA	NA	NA	NA	Never	Never	Never	Never	Never	Never	Never	The same	The same	The same	The same	The same	The same	34	0	1	2	2	Mixed
2663	Pure-bred	Weimaraner	Male neutered	M	N	3.58	40	Yes	No	NA	NA	NA	Control	NA	NA	NA	NA	NA	NA	NA	NA	NA	NA	NA	NA	NA	NA	NA	NA	NA	More than once a day	Never	Never	Never	Never	Never	Never	The same	The same	The same	The same	The same	The same	38	0	0	1	1	Mixed
4403	Pure-bred	Border Collie	Male neutered	M	N	3.67	20	Yes	No	NA	NA	NA	Control	NA	NA	NA	NA	NA	NA	NA	NA	NA	NA	NA	NA	NA	NA	NA	NA	NA	Never	Never	Never	Never	Never	Never	Never	The same	The same	The same	The same	The same	The same	34	0	3	6	4	Mixed
1990	Pure-bred	German Shepherd Dog	Female entire	F	E	3.67	29	Yes	No	NA	NA	NA	Control	NA	NA	NA	NA	NA	NA	NA	NA	NA	NA	NA	NA	NA	NA	NA	NA	NA	Never	Never	Never	Never	Never	Never	Never	The same	The same	The same	The same	The same	The same	34	0	NA	3	4	Mixed
2067	Pure-bred	Cirneco Dell'Etna	Male neutered	M	N	3.67	15	Yes	No	NA	NA	NA	Control	NA	NA	NA	NA	NA	NA	NA	NA	NA	NA	NA	NA	NA	NA	NA	NA	NA	More than once a day	Never	Never	Never	Never	Once a day	Never	Slightly less	The same	The same	The same	The same	Slightly more	39	0	4	3	4	Mixed
1084	Pure-bred	Large Munsterlander	Male entire	M	E	3.67	31	No	No	NA	NA	NA	Control	NA	NA	NA	NA	NA	NA	NA	NA	NA	NA	NA	NA	NA	NA	NA	NA	NA	Never	Never	Never	Once a month	Never	Once a day	Never	Much less	Much less	The same	Much less	The same	Slightly less	31	0	8	2	4	Mixed
696	Pure-bred	German Shepherd Dog	Female neutered	F	N	3.67	41	Yes	No	NA	NA	NA	Control	NA	NA	NA	NA	NA	NA	NA	NA	NA	NA	NA	NA	NA	NA	NA	NA	NA	Never	Never	Never	Never	Never	Never	Never	The same	The same	The same	The same	The same	The same	34	0	0	1	4	Mixed
1066	Pure-bred	Italian Spinone	Female entire	F	E	3.67	32	Yes	No	NA	NA	NA	Control	NA	NA	NA	NA	NA	NA	NA	NA	NA	NA	NA	NA	NA	NA	NA	NA	NA	Never	Never	Never	Never	Never	Never	Never	The same	The same	The same	The same	The same	The same	34	0	1	1	4	Mixed
4466	Pure-bred	Hungarian Vizsla	Female neutered	F	N	3.67	20	No	No	NA	NA	NA	Control	NA	NA	NA	NA	NA	NA	NA	NA	NA	NA	NA	NA	NA	NA	NA	NA	NA	Never	Never	Never	Never	Never	Never	Never	The same	The same	The same	The same	The same	The same	34	0	4	0	4	Reward only
2560	Pure-bred	Great Dane	Male entire	M	E	3.67	NA	Yes	No	NA	NA	NA	Control	NA	NA	NA	NA	NA	NA	NA	NA	NA	NA	NA	NA	NA	NA	NA	NA	NA	Once a day	More than once a day	Once a month	Once a month	Once a week	Never	Never	The same	The same	The same	The same	The same	The same	45	0	0	0	4	Reward only
2567	Pure-bred	Schnauzer	Male entire	M	E	3.67	20	Yes	No	NA	NA	NA	Control	NA	NA	NA	NA	NA	NA	NA	NA	NA	NA	NA	NA	NA	NA	NA	NA	NA	Never	Never	Never	Never	Never	Never	Never	The same	The same	The same	The same	The same	The same	34	0	5	0	4	Reward only
116	Pure-bred	Cavalier King Charles Spaniel	Female entire	F	E	3.67	8	Yes	No	NA	NA	NA	Control	NA	NA	NA	NA	NA	NA	NA	NA	NA	NA	NA	NA	NA	NA	NA	NA	NA	Never	Never	Never	Never	Never	Never	Never	The same	The same	The same	The same	The same	The same	34	0	5	0	4	Reward only
2869	Pure-bred	Picardy Sheepdog	Male entire	M	E	3.67	28	Yes	No	NA	NA	NA	Control	NA	NA	NA	NA	NA	NA	NA	NA	NA	NA	NA	NA	NA	NA	NA	NA	NA	Never	Never	Never	Never	Never	Never	Never	The same	The same	The same	The same	The same	The same	34	0	0	0	4	Reward only
683	Pure-bred	French Bulldog	Female entire	F	E	3.67	12	Yes	No	NA	NA	NA	Control	NA	NA	NA	NA	NA	NA	NA	NA	NA	NA	NA	NA	NA	NA	NA	NA	NA	Never	Never	Never	Never	Never	Never	Never	The same	The same	The same	The same	The same	The same	34	0	0	4	3	Mixed
4567	Pure-bred	Staffordshire Bull Terrier	Male neutered	M	N	3.67	18	Yes	No	NA	NA	NA	Control	NA	NA	NA	NA	NA	NA	NA	NA	NA	NA	NA	NA	NA	NA	NA	NA	NA	Never	Never	Never	Never	Never	Never	Never	The same	The same	The same	The same	The same	The same	34	0	0	4	3	Mixed
3637	Pure-bred	Maltese	Male entire	M	E	3.67	6	NA	No	NA	NA	NA	Control	NA	NA	NA	NA	NA	NA	NA	NA	NA	NA	NA	NA	NA	NA	NA	NA	NA	Never	Never	Never	Never	Never	Never	1-30% of the times	The same	The same	The same	The same	The same	The same	35	0	0	3	3	Mixed
3585	Cross-bred	Cross Breed	Female neutered	F	N	3.67	18	Yes	No	NA	NA	NA	Control	NA	NA	NA	NA	NA	NA	NA	NA	NA	NA	NA	NA	NA	NA	NA	NA	NA	Never	Never	Never	Never	Never	More than once a day	Never	The same	The same	The same	The same	The same	The same	38	0	4	3	3	Mixed
2399	Pure-bred	Old English Sheepdog	Male neutered	M	N	3.67	30	No	No	NA	NA	NA	Control	NA	NA	NA	NA	NA	NA	NA	NA	NA	NA	NA	NA	NA	NA	NA	NA	NA	Never	Never	Never	Never	Never	Never	Never	The same	The same	The same	The same	The same	The same	34	0	1	2	3	Mixed
2138	Cross-bred	Cross Breed	Male neutered	M	N	3.67	25	Yes	No	NA	NA	NA	Control	NA	NA	NA	NA	NA	NA	NA	NA	NA	NA	NA	NA	NA	NA	NA	NA	NA	Never	Never	Once a month	Never	Never	Never	1-30% of the times	The same	The same	The same	The same	The same	The same	36	0	0	2	3	Mixed
3927	Pure-bred	German Shepherd Dog	Female neutered	F	N	3.67	32	Yes	No	NA	NA	NA	Control	NA	NA	NA	NA	NA	NA	NA	NA	NA	NA	NA	NA	NA	NA	NA	NA	NA	Never	Never	Never	Never	Never	Never	Never	The same	The same	The same	The same	The same	The same	34	0	0	2	3	Mixed
574	Cross-bred	Cross Breed	Male neutered	M	N	3.67	40	No	No	NA	NA	NA	Control	NA	NA	NA	NA	NA	NA	NA	NA	NA	NA	NA	NA	NA	NA	NA	NA	NA	Never	Never	Never	Never	Never	Never	Never	The same	The same	The same	The same	The same	Slightly more	33	0	0	1	3	Mixed
4304	Pure-bred	Hungarian Wire Haired Vizsla	Female entire	F	E	3.67	28	No	No	NA	NA	NA	Control	NA	NA	NA	NA	NA	NA	NA	NA	NA	NA	NA	NA	NA	NA	NA	NA	NA	Never	Never	Never	Never	Never	Never	Never	The same	The same	The same	The same	The same	Slightly more	33	0	NA	1	3	Mixed
2440	Pure-bred	Poodle (Standard)	Male entire	M	E	3.67	22	No	No	NA	NA	NA	Control	NA	NA	NA	NA	NA	NA	NA	NA	NA	NA	NA	NA	NA	NA	NA	NA	NA	Never	Never	Never	Never	Never	Never	Never	The same	The same	The same	The same	The same	The same	34	0	0	0	3	Reward only
3507	Cross-bred	Cross Breed	Male neutered	M	N	3.67	22	Yes	No	NA	NA	NA	Control	NA	NA	NA	NA	NA	NA	NA	NA	NA	NA	NA	NA	NA	NA	NA	NA	NA	Never	Never	Never	Never	Never	Once a month	Never	The same	The same	The same	The same	The same	The same	35	0	4	0	3	Reward only
4572	Pure-bred	Border Collie	Male neutered	M	N	3.67	17	Yes	No	NA	NA	NA	Control	NA	NA	NA	NA	NA	NA	NA	NA	NA	NA	NA	NA	NA	NA	NA	NA	NA	Never	Never	Never	Never	Never	Never	Never	The same	The same	The same	The same	The same	Slightly more	33	0	5	0	3	Reward only
2813	Pure-bred	Weimaraner	Male neutered	M	N	3.67	39	Yes	No	NA	NA	NA	Control	NA	NA	NA	NA	NA	NA	NA	NA	NA	NA	NA	NA	NA	NA	NA	NA	NA	Never	Never	Never	Never	Once a week	Never	Never	The same	The same	The same	The same	The same	The same	36	0	1	2	2	Mixed
2897	Pure-bred	Retriever (Golden)	Female entire	F	E	3.67	30	No	No	NA	NA	NA	Control	NA	NA	NA	NA	NA	NA	NA	NA	NA	NA	NA	NA	NA	NA	NA	NA	NA	Never	Never	Never	Never	Never	Never	Never	The same	The same	The same	The same	The same	The same	34	0	6	2	2	Mixed
1295	Pure-bred	Cavalier King Charles Spaniel	Female neutered	F	N	3.67	9	No	No	NA	NA	NA	Control	NA	NA	NA	NA	NA	NA	NA	NA	NA	NA	NA	NA	NA	NA	NA	NA	NA	Never	Never	Never	Never	Never	Never	Never	The same	The same	The same	The same	The same	The same	34	0	NA	1	2	Mixed
3413	Pure-bred	Spaniel (Cocker)	Female neutered	F	N	3.67	12	Yes	No	NA	NA	NA	Control	NA	NA	NA	NA	NA	NA	NA	NA	NA	NA	NA	NA	NA	NA	NA	NA	NA	Never	Never	Never	Never	Never	Never	Never	The same	The same	The same	The same	The same	The same	34	0	0	0	2	Reward only
4604	Pure-bred	Cross Breed	Male neutered	M	N	3.75	7	Yes	No	NA	NA	NA	Control	NA	NA	NA	NA	NA	NA	NA	NA	NA	NA	NA	NA	NA	NA	NA	NA	NA	Never	Once a month	Never	Never	Never	Once a day	Never	The same	The same	Slightly more	The same	The same	The same	39	0	NA	4	4	Mixed
320	Cross-bred	Cross Breed	Female entire	F	E	3.75	12	No	No	NA	NA	NA	Control	NA	NA	NA	NA	NA	NA	NA	NA	NA	NA	NA	NA	NA	NA	NA	NA	NA	Never	Never	Never	Never	Never	Once a month	Never	The same	The same	The same	The same	The same	Slightly less	36	0	0	3	4	Mixed
4191	Pure-bred	Border Collie	Male entire	M	E	3.75	21	Yes	No	NA	NA	NA	Control	NA	NA	NA	NA	NA	NA	NA	NA	NA	NA	NA	NA	NA	NA	NA	NA	NA	Never	Never	Never	Never	Never	Never	Never	The same	The same	The same	The same	The same	The same	34	0	2	2	4	Mixed
3631	Pure-bred	Retriever (Labrador)	Male neutered	M	N	3.75	24	Yes	No	NA	NA	NA	Control	NA	NA	NA	NA	NA	NA	NA	NA	NA	NA	NA	NA	NA	NA	NA	NA	NA	More than once a day	Never	Never	Never	Never	Never	Never	The same	The same	The same	The same	The same	The same	38	0	3	2	4	Mixed
650	Cross-bred	Cross Breed	Male neutered	M	N	3.75	11	Yes	No	NA	NA	NA	Control	NA	NA	NA	NA	NA	NA	NA	NA	NA	NA	NA	NA	NA	NA	NA	NA	NA	Once a day	Never	Never	Never	Never	Never	Never	The same	The same	The same	The same	The same	The same	37	0	0	1	4	Mixed
2184	Pure-bred	Spaniel (English Springer)	Female neutered	F	N	3.75	18	No	No	NA	NA	NA	Control	NA	NA	NA	NA	NA	NA	NA	NA	NA	NA	NA	NA	NA	NA	NA	NA	NA	Never	Never	Never	Never	Never	Never	Never	The same	The same	The same	The same	The same	The same	34	0	0	1	4	Mixed
612	Cross-bred	Cross Breed	Female neutered	F	N	3.75	40	Yes	No	NA	NA	NA	Control	NA	NA	NA	NA	NA	NA	NA	NA	NA	NA	NA	NA	NA	NA	NA	NA	NA	Never	Never	Never	Never	Never	Never	Never	The same	The same	The same	The same	The same	The same	34	0	1	1	4	Mixed
2952	Pure-bred	Border Collie	Male neutered	M	N	3.75	13	Yes	No	NA	NA	NA	Control	NA	NA	NA	NA	NA	NA	NA	NA	NA	NA	NA	NA	NA	NA	NA	NA	NA	Never	Never	Never	Never	Never	Never	Never	The same	The same	The same	The same	The same	The same	34	0	2	1	4	Mixed
4577	Cross-bred	Cross Breed	Male neutered	M	N	3.75	18	No	No	NA	NA	NA	Control	NA	NA	NA	NA	NA	NA	NA	NA	NA	NA	NA	NA	NA	NA	NA	NA	NA	Never	Never	Never	Never	Never	Never	Never	The same	The same	The same	The same	The same	The same	34	0	NA	1	4	Mixed
738	Pure-bred	Hungarian Vizsla	Female neutered	F	N	3.75	23	Yes	No	NA	NA	NA	Control	NA	NA	NA	NA	NA	NA	NA	NA	NA	NA	NA	NA	NA	NA	NA	NA	NA	Never	Never	Never	Never	Never	Once a week	Never	Much less	Much less	Much less	Much less	Much less	Much more	18	0	4	0	4	Reward only
2454	Pure-bred	Retriever (Labrador)	Female entire	F	E	3.75	25	Yes	No	NA	NA	NA	Control	NA	NA	NA	NA	NA	NA	NA	NA	NA	NA	NA	NA	NA	NA	NA	NA	NA	Never	Never	Never	Never	Never	Never	Never	The same	The same	The same	The same	The same	The same	34	0	NA	0	4	Reward only
4184	Cross-bred	Cross Breed	Female neutered	F	N	3.75	17	Yes	No	NA	NA	NA	Control	NA	NA	NA	NA	NA	NA	NA	NA	NA	NA	NA	NA	NA	NA	NA	NA	NA	Never	Never	Never	Never	Never	Once a week	Never	The same	The same	The same	The same	The same	The same	36	0	3	0	4	Reward only
3804	Pure-bred	Retriever (Nova Scotia Duck Tolling)	Female entire	F	E	3.75	15	No	No	NA	NA	NA	Control	NA	NA	NA	NA	NA	NA	NA	NA	NA	NA	NA	NA	NA	NA	NA	NA	NA	Never	Never	Never	Never	Never	Never	Never	The same	The same	The same	The same	The same	The same	34	0	9	0	4	Reward only
4599	Pure-bred	Rottweiler	Male neutered	M	N	3.75	45	No	No	NA	NA	NA	Control	NA	NA	NA	NA	NA	NA	NA	NA	NA	NA	NA	NA	NA	NA	NA	NA	NA	Never	Never	Never	Never	Never	Once a month	Never	The same	The same	The same	The same	The same	Slightly less	36	0	1	3	3	Mixed
2494	Pure-bred	Retriever (Labrador)	Male entire	M	E	3.75	30	Yes	I don't know	NA	NA	NA	Control	NA	NA	NA	NA	NA	NA	NA	NA	NA	NA	NA	NA	NA	NA	NA	NA	NA	Once a week	Once a month	Never	Never	Never	Never	Never	The same	The same	The same	The same	The same	The same	37	0	0	2	3	Mixed
2503	Pure-bred	Siberian Husky	Male neutered	M	N	3.75	26	Yes	No	NA	NA	NA	Control	NA	NA	NA	NA	NA	NA	NA	NA	NA	NA	NA	NA	NA	NA	NA	NA	NA	Never	Never	Once a week	Never	Never	More than once a day	1-30% of the times	The same	The same	The same	The same	The same	Slightly less	42	0	1	2	3	Mixed
2490	Cross-bred	Lowchen (Little Lion Dog)	Female neutered	F	N	3.75	21	Yes	No	NA	NA	NA	Control	NA	NA	NA	NA	NA	NA	NA	NA	NA	NA	NA	NA	NA	NA	NA	NA	NA	Never	Never	Never	Never	Never	Never	Never	The same	The same	The same	The same	The same	The same	34	0	2	0	3	Reward only
4297	Pure-bred	Border Collie	Female neutered	F	N	3.75	16	Yes	No	NA	NA	NA	Control	NA	NA	NA	NA	NA	NA	NA	NA	NA	NA	NA	NA	NA	NA	NA	NA	NA	Never	Never	Never	Never	Never	Never	Never	Much less	Much less	Much less	Much less	Much less	Much less	20	0	2	0	3	Reward only
3463	Cross-bred	Border Collie	Male neutered	M	N	3.75	24	Yes	No	NA	NA	NA	Control	NA	NA	NA	NA	NA	NA	NA	NA	NA	NA	NA	NA	NA	NA	NA	NA	NA	Never	Never	Never	Never	Never	Never	Never	The same	The same	The same	The same	The same	The same	34	0	1	0	3	Reward only
2394	Cross-bred	Cross Breed	Male neutered	M	N	3.75	9	Yes	No	NA	NA	NA	Control	NA	NA	NA	NA	NA	NA	NA	NA	NA	NA	NA	NA	NA	NA	NA	NA	NA	Never	Never	Never	Never	Never	Never	Never	The same	The same	The same	The same	The same	The same	34	0	NA	3	2	Mixed
3079	Cross-bred	Cross Breed	Female neutered	F	N	3.75	16	Yes	No	NA	NA	NA	Control	NA	NA	NA	NA	NA	NA	NA	NA	NA	NA	NA	NA	NA	NA	NA	NA	NA	Never	Never	Never	Never	Never	Never	Never	The same	The same	Slightly more	The same	The same	The same	35	0	0	1	2	Mixed
193	Cross-bred	Cross Breed	Female neutered	F	N	3.75	NA	Yes	No	NA	NA	NA	Control	NA	NA	NA	NA	NA	NA	NA	NA	NA	NA	NA	NA	NA	NA	NA	NA	NA	Never	Never	Never	Never	Never	Never	Never	Much less	Much less	Much less	Much less	Much less	Slightly more	17	0	NA	0	0	NA
2134	Pure-bred	Basset Hound	Male entire	M	E	3.75	35	No	No	NA	NA	NA	Control	NA	NA	NA	NA	NA	NA	NA	NA	NA	NA	NA	NA	NA	NA	NA	NA	NA	Never	Never	Never	Never	Never	Never	Never	The same	The same	The same	The same	The same	The same	34	0	NA	0	0	NA
597	Pure-bred	Retriever (Golden)	Female neutered	F	N	3.83	24	No	No	NA	NA	NA	Control	NA	NA	NA	NA	NA	NA	NA	NA	NA	NA	NA	NA	NA	NA	NA	NA	NA	Once a month	Never	Once a week	Never	Never	Never	Never	The same	The same	The same	The same	The same	Slightly less	38	0	4	5	4	Mixed
4122	Pure-bred	Pug	Female neutered	F	N	3.83	7	No	No	NA	NA	NA	Control	NA	NA	NA	NA	NA	NA	NA	NA	NA	NA	NA	NA	NA	NA	NA	NA	NA	Never	Never	Never	Never	Never	Never	Never	The same	The same	The same	The same	The same	The same	34	0	1	4	4	Mixed
3731	Cross-bred	Cross Breed	Male neutered	M	N	3.83	27	Yes	No	NA	NA	NA	Control	NA	NA	NA	NA	NA	NA	NA	NA	NA	NA	NA	NA	NA	NA	NA	NA	NA	Never	Never	Never	Never	Never	Once a day	1-30% of the times	The same	The same	The same	The same	The same	The same	38	0	2	4	4	Mixed
146	Pure-bred	Australian Shepherd	Female neutered	F	N	3.83	17	No	No	NA	NA	NA	Control	NA	NA	NA	NA	NA	NA	NA	NA	NA	NA	NA	NA	NA	NA	NA	NA	NA	Never	Never	Never	Never	Never	More than once a day	1-30% of the times	The same	The same	The same	The same	The same	Slightly less	40	0	4	3	4	Mixed
4100	Cross-bred	Cross Breed	Female neutered	F	N	3.83	26	Yes	No	NA	NA	NA	Control	NA	NA	NA	NA	NA	NA	NA	NA	NA	NA	NA	NA	NA	NA	NA	NA	NA	Never	Never	Never	Never	Never	Never	Never	The same	The same	The same	The same	The same	The same	34	0	1	2	4	Mixed
1824	Pure-bred	Border Collie	Male neutered	M	N	3.83	18	No	No	NA	NA	NA	Control	NA	NA	NA	NA	NA	NA	NA	NA	NA	NA	NA	NA	NA	NA	NA	NA	NA	Never	Never	Never	Never	Never	Never	Never	The same	The same	The same	The same	The same	The same	34	0	2	2	4	Mixed
4127	Cross-bred	Cross Breed	Female neutered	F	N	3.83	17	No	No	NA	NA	NA	Control	NA	NA	NA	NA	NA	NA	NA	NA	NA	NA	NA	NA	NA	NA	NA	NA	NA	Never	Never	Never	Never	Never	Once a month	Never	The same	The same	The same	The same	The same	Slightly more	34	0	4	2	4	Mixed
3671	Pure-bred	Australian Shepherd	Male neutered	M	N	3.83	10	Yes	No	NA	NA	NA	Control	NA	NA	NA	NA	NA	NA	NA	NA	NA	NA	NA	NA	NA	NA	NA	NA	NA	Never	Never	Never	Never	Never	Never	Never	The same	The same	The same	The same	The same	Slightly more	33	0	NA	1	4	Mixed
639	Cross-bred	Cross Breed	Female neutered	F	N	3.83	22	Yes	No	NA	NA	NA	Control	NA	NA	NA	NA	NA	NA	NA	NA	NA	NA	NA	NA	NA	NA	NA	NA	NA	Never	Never	Never	Never	Never	More than once a day	Never	The same	The same	The same	The same	The same	Slightly less	39	0	3	1	4	Mixed
3435	Cross-bred	Cross Breed	Female neutered	F	N	3.83	7	Yes	No	NA	NA	NA	Control	NA	NA	NA	NA	NA	NA	NA	NA	NA	NA	NA	NA	NA	NA	NA	NA	NA	Never	Never	Never	Never	Never	Never	Never	The same	The same	The same	The same	The same	The same	34	0	0	1	4	Mixed
2912	Pure-bred	Collie (Smooth)	Male entire	M	E	3.83	27	Yes	No	NA	NA	NA	Control	NA	NA	NA	NA	NA	NA	NA	NA	NA	NA	NA	NA	NA	NA	NA	NA	NA	Once a month	Never	Never	Never	Never	Never	1-30% of the times	The same	The same	The same	The same	The same	The same	36	0	6	1	4	Mixed
2414	Cross-bred	Cross Breed	Male neutered	M	N	3.83	8	Yes	No	NA	NA	NA	Control	NA	NA	NA	NA	NA	NA	NA	NA	NA	NA	NA	NA	NA	NA	NA	NA	NA	Never	Once a week	Never	Never	Never	Once a month	1-30% of the times	The same	The same	The same	The same	The same	The same	38	0	2	0	4	Reward only
870	Cross-bred	Cross Breed	Male neutered	M	N	3.83	10	Yes	No	NA	NA	NA	Control	NA	NA	NA	NA	NA	NA	NA	NA	NA	NA	NA	NA	NA	NA	NA	NA	NA	Once a week	Never	Never	Never	Never	Once a week	Never	The same	The same	Slightly more	The same	The same	The same	39	0	1	0	4	Reward only
1712	Pure-bred	Border Collie	Male neutered	M	N	3.83	23	No	No	NA	NA	NA	Control	NA	NA	NA	NA	NA	NA	NA	NA	NA	NA	NA	NA	NA	NA	NA	NA	NA	Never	Never	Never	Never	Never	Once a day	Never	The same	The same	The same	The same	The same	The same	37	0	4	0	4	Reward only
2463	Pure-bred	Miniature Schnauzer	Male neutered	M	N	3.83	9	Yes	No	NA	NA	NA	Control	NA	NA	NA	NA	NA	NA	NA	NA	NA	NA	NA	NA	NA	NA	NA	NA	NA	Never	Never	Never	Never	Never	Never	Never	The same	The same	The same	The same	The same	The same	34	0	1	4	3	Mixed
670	Pure-bred	Miniature Schnauzer	Female entire	F	E	3.83	7	Yes	No	NA	NA	NA	Control	NA	NA	NA	NA	NA	NA	NA	NA	NA	NA	NA	NA	NA	NA	NA	NA	NA	Never	Once a week	Never	Never	Once a month	More than once a day	Never	The same	The same	Much less	The same	The same	The same	39	0	1	3	3	Mixed
2212	Pure-bred	Spaniel (Cocker)	Male neutered	M	N	3.83	16	Yes	No	NA	NA	NA	Control	NA	NA	NA	NA	NA	NA	NA	NA	NA	NA	NA	NA	NA	NA	NA	NA	NA	Never	Never	Never	Never	Never	Never	1-30% of the times	The same	The same	The same	The same	The same	The same	35	0	0	3	3	Mixed
4546	Cross-bred	Cross Breed	Male neutered	M	N	3.83	21	Yes	No	NA	NA	NA	Control	NA	NA	NA	NA	NA	NA	NA	NA	NA	NA	NA	NA	NA	NA	NA	NA	NA	Never	Never	Never	Never	Never	Never	1-30% of the times	The same	The same	The same	The same	The same	The same	35	0	2	2	3	Mixed
4251	Cross-bred	Cross Breed	Female neutered	F	N	3.83	13	No	No	NA	NA	NA	Control	NA	NA	NA	NA	NA	NA	NA	NA	NA	NA	NA	NA	NA	NA	NA	NA	NA	Never	Never	Never	Never	Never	Once a month	Never	Much less	Much less	Much less	Much less	Much less	The same	19	0	NA	2	3	Mixed
4308	Cross-bred	Cross Breed	Female neutered	F	N	3.83	12	Yes	No	NA	NA	NA	Control	NA	NA	NA	NA	NA	NA	NA	NA	NA	NA	NA	NA	NA	NA	NA	NA	NA	Never	Never	Never	Never	Never	Never	Never	The same	The same	The same	The same	The same	The same	34	0	2	2	3	Mixed
3866	Cross-bred	Cross Breed	Male neutered	M	N	3.83	12	Yes	No	NA	NA	NA	Control	NA	NA	NA	NA	NA	NA	NA	NA	NA	NA	NA	NA	NA	NA	NA	NA	NA	Never	Never	Never	Once a month	Never	Once a month	Never	The same	The same	The same	The same	The same	The same	36	0	NA	1	3	Mixed
3628	Cross-bred	Cross Breed	Female neutered	F	N	3.83	10	No	No	NA	NA	NA	Control	NA	NA	NA	NA	NA	NA	NA	NA	NA	NA	NA	NA	NA	NA	NA	NA	NA	Never	Never	Never	Never	Never	Never	Never	Much less	Much less	Much less	Much less	Much less	Slightly more	17	0	6	1	3	Mixed
3649	Pure-bred	Spaniel (English Springer)	Male neutered	M	N	3.83	18	No	No	NA	NA	NA	Control	NA	NA	NA	NA	NA	NA	NA	NA	NA	NA	NA	NA	NA	NA	NA	NA	NA	More than once a day	Never	Never	Never	Never	Never	Never	Much more	The same	The same	The same	The same	The same	40	0	1	2	2	Mixed
757	Cross-bred	Cross Breed	Male entire	M	E	3.83	21	No	No	NA	NA	NA	Control	NA	NA	NA	NA	NA	NA	NA	NA	NA	NA	NA	NA	NA	NA	NA	NA	NA	Never	Never	Never	Never	Never	Never	Never	The same	The same	The same	The same	The same	The same	34	0	0	1	2	Mixed
786	Pure-bred	Cairn Terrier	Female neutered	F	N	3.83	6	Yes	No	NA	NA	NA	Control	NA	NA	NA	NA	NA	NA	NA	NA	NA	NA	NA	NA	NA	NA	NA	NA	NA	Never	Never	Never	Never	Never	Never	Never	The same	The same	The same	The same	The same	The same	34	0	0	1	2	Mixed
3673	Pure-bred	Cavalier King Charles Spaniel	Female entire	F	E	3.83	7	No	No	NA	NA	NA	Control	NA	NA	NA	NA	NA	NA	NA	NA	NA	NA	NA	NA	NA	NA	NA	NA	NA	Never	Never	Never	Never	Never	Never	Never	The same	The same	The same	The same	The same	The same	34	0	0	0	2	Reward only
4395	Cross-bred	Cross Breed	Female neutered	F	N	3.83	20	Yes	No	NA	NA	NA	Control	NA	NA	NA	NA	NA	NA	NA	NA	NA	NA	NA	NA	NA	NA	NA	NA	NA	Never	Never	Never	Never	Never	Never	1-30% of the times	Much less	Much less	Much less	The same	The same	Slightly more	28	0	0	0	2	Reward only
3437	Pure-bred	Greyhound	Female neutered	F	N	3.83	29	Yes	No	NA	NA	NA	Control	NA	NA	NA	NA	NA	NA	NA	NA	NA	NA	NA	NA	NA	NA	NA	NA	NA	Never	Never	Never	Never	Never	Never	Never	The same	The same	The same	The same	The same	The same	34	0	0	0	1	Reward only
2479	Pure-bred	Weimaraner	Male entire	M	E	3.92	33	Yes	No	NA	NA	NA	Control	NA	NA	NA	NA	NA	NA	NA	NA	NA	NA	NA	NA	NA	NA	NA	NA	NA	Never	Never	Never	Never	Never	Never	1-30% of the times	The same	The same	The same	The same	The same	Slightly less	36	0	1	4	4	Mixed
2563	Pure-bred	French Bulldog	Male neutered	M	N	3.92	13	Yes	No	NA	NA	NA	Control	NA	NA	NA	NA	NA	NA	NA	NA	NA	NA	NA	NA	NA	NA	NA	NA	NA	Never	Never	Never	Never	Never	Once a month	Never	The same	The same	The same	The same	The same	The same	35	0	2	3	4	Mixed
4321	Pure-bred	German Shepherd Dog	Female neutered	F	N	3.92	32	Yes	No	NA	NA	NA	Control	NA	NA	NA	NA	NA	NA	NA	NA	NA	NA	NA	NA	NA	NA	NA	NA	NA	Once a day	Never	Never	Never	Never	Never	Never	The same	The same	The same	The same	The same	Much more	35	0	5	2	4	Mixed
852	Cross-bred	Cross Breed	Female neutered	F	N	3.92	25	Yes	No	NA	NA	NA	Control	NA	NA	NA	NA	NA	NA	NA	NA	NA	NA	NA	NA	NA	NA	NA	NA	NA	Never	Never	Never	Never	Never	Never	1-30% of the times	The same	The same	The same	Slightly less	The same	Slightly less	34	0	1	2	4	Mixed
3215	Pure-bred	Retriever (Labrador)	Male neutered	M	N	3.92	39	Yes	No	NA	NA	NA	Control	NA	NA	NA	NA	NA	NA	NA	NA	NA	NA	NA	NA	NA	NA	NA	NA	NA	Never	Never	Never	Never	Once a month	Once a month	Never	The same	The same	The same	The same	The same	The same	36	0	2	2	4	Mixed
794	Cross-bred	Cross Breed	Male neutered	M	N	3.92	5	Yes	No	NA	NA	NA	Control	NA	NA	NA	NA	NA	NA	NA	NA	NA	NA	NA	NA	NA	NA	NA	NA	NA	Never	Never	Never	Never	Never	Never	Never	The same	The same	The same	The same	The same	The same	34	0	2	2	4	Mixed
4199	Pure-bred	Retriever (Golden)	Female neutered	F	N	3.92	25	Yes	No	NA	NA	NA	Control	NA	NA	NA	NA	NA	NA	NA	NA	NA	NA	NA	NA	NA	NA	NA	NA	NA	Never	Once a week	Never	Never	Never	Never	Never	The same	The same	The same	The same	The same	The same	36	0	5	2	4	Mixed
846	Pure-bred	Spaniel (English Springer)	Male neutered	M	N	3.92	12	Yes	No	NA	NA	NA	Control	NA	NA	NA	NA	NA	NA	NA	NA	NA	NA	NA	NA	NA	NA	NA	NA	NA	Never	Never	Once a month	Never	Never	Once a month	Never	The same	The same	The same	The same	The same	Slightly less	37	0	5	2	4	Mixed
2386	Pure-bred	Rottweiler	Male entire	M	E	3.92	59	Yes	No	NA	NA	NA	Control	NA	NA	NA	NA	NA	NA	NA	NA	NA	NA	NA	NA	NA	NA	NA	NA	NA	Never	Never	Never	Never	Never	Never	Never	The same	The same	The same	The same	The same	The same	34	0	NA	1	4	Mixed
4569	Pure-bred	Spaniel (Cocker)	Male entire	M	E	3.92	15	Yes	No	NA	NA	NA	Control	NA	NA	NA	NA	NA	NA	NA	NA	NA	NA	NA	NA	NA	NA	NA	NA	NA	Never	Never	Never	Never	Never	Never	Never	The same	The same	The same	The same	The same	The same	34	0	4	0	4	Reward only
3782	Pure-bred	Border Collie	Male neutered	M	N	3.92	19	No	No	NA	NA	NA	Control	NA	NA	NA	NA	NA	NA	NA	NA	NA	NA	NA	NA	NA	NA	NA	NA	NA	Never	Never	Never	Never	Never	Never	Never	The same	The same	The same	The same	The same	The same	34	0	2	0	4	Reward only
2006	Pure-bred	Retriever (Golden)	Male neutered	M	N	3.92	38	No	No	NA	NA	NA	Control	NA	NA	NA	NA	NA	NA	NA	NA	NA	NA	NA	NA	NA	NA	NA	NA	NA	Never	Never	Never	Never	Never	Never	Never	The same	The same	The same	The same	The same	Slightly less	35	0	1	4	3	Mixed
3624	Cross-bred	Cross Breed	Male neutered	M	N	3.92	45	Yes	No	NA	NA	NA	Control	NA	NA	NA	NA	NA	NA	NA	NA	NA	NA	NA	NA	NA	NA	NA	NA	NA	Never	Never	Never	Never	Never	Never	Never	The same	The same	The same	The same	The same	Much less	36	0	0	3	3	Mixed
2462	Pure-bred	Dachshund (Miniature Smooth-Haired)	Male neutered	M	N	3.92	6	Yes	No	NA	NA	NA	Control	NA	NA	NA	NA	NA	NA	NA	NA	NA	NA	NA	NA	NA	NA	NA	NA	NA	Never	Never	Never	Never	Never	Never	Never	The same	The same	The same	The same	The same	The same	34	0	0	2	3	Mixed
3519	Cross-bred	Cross Breed	Male neutered	M	N	3.92	11	Yes	No	NA	NA	NA	Control	NA	NA	NA	NA	NA	NA	NA	NA	NA	NA	NA	NA	NA	NA	NA	NA	NA	Never	Never	Never	Never	Never	Never	Never	The same	The same	The same	The same	The same	The same	34	0	0	2	3	Mixed
3467	Pure-bred	Cavalier King Charles Spaniel	Female neutered	F	N	3.92	6	Yes	No	NA	NA	NA	Control	NA	NA	NA	NA	NA	NA	NA	NA	NA	NA	NA	NA	NA	NA	NA	NA	NA	Never	Never	Never	Never	Never	Never	Never	Much less	Much less	The same	Much less	Much less	The same	20	0	1	1	3	Mixed
902	Pure-bred	Havanese	Female entire	F	E	3.92	4	Yes	No	NA	NA	NA	Control	NA	NA	NA	NA	NA	NA	NA	NA	NA	NA	NA	NA	NA	NA	NA	NA	NA	Never	Never	Never	Once a week	Never	More than once a day	Never	Much less	Much less	Much less	Much less	Much less	Slightly more	23	0	0	1	3	Mixed
764	Pure-bred	Havanese	Male neutered	M	N	3.92	9	Yes	No	NA	NA	NA	Control	NA	NA	NA	NA	NA	NA	NA	NA	NA	NA	NA	NA	NA	NA	NA	NA	NA	Never	Never	Never	Never	Never	Never	Never	Much less	Much less	Much less	Much less	Much less	Much more	16	0	0	0	3	Reward only
2881	Pure-bred	Siberian Husky	Female entire	F	E	3.92	21	Yes	No	NA	NA	NA	Control	NA	NA	NA	NA	NA	NA	NA	NA	NA	NA	NA	NA	NA	NA	NA	NA	NA	Never	Never	Never	Never	Never	Never	Never	The same	The same	The same	The same	The same	The same	34	0	NA	0	3	Reward only
3234	Cross-bred	Cross Breed	Female entire	F	E	3.92	8	No	I don't know	NA	NA	NA	Control	NA	NA	NA	NA	NA	NA	NA	NA	NA	NA	NA	NA	NA	NA	NA	NA	NA	Never	Never	Never	Never	Never	Never	Never	The same	The same	The same	The same	The same	The same	34	0	0	4	2	Mixed
2721	Pure-bred	Keeshond	Female entire	F	E	3.92	16	Yes	No	NA	NA	NA	Control	NA	NA	NA	NA	NA	NA	NA	NA	NA	NA	NA	NA	NA	NA	NA	NA	NA	Never	Never	Never	Never	Never	Never	Never	The same	The same	The same	The same	The same	The same	34	0	6	3	2	Mixed
4678	Pure-bred	St. Bernard	Female entire	F	E	3.92	59	No	No	NA	NA	NA	Control	NA	NA	NA	NA	NA	NA	NA	NA	NA	NA	NA	NA	NA	NA	NA	NA	NA	Never	Never	Never	Never	Never	Never	Never	The same	The same	The same	The same	The same	The same	34	0	NA	0	2	Reward only
2457	Pure-bred	Giant Schnauzer	Male neutered	M	N	3.92	52	Yes	No	NA	NA	NA	Control	NA	NA	NA	NA	NA	NA	NA	NA	NA	NA	NA	NA	NA	NA	NA	NA	NA	Never	Never	Never	Never	Never	Never	Never	The same	The same	The same	The same	The same	The same	34	0	0	0	2	Reward only
2850	Pure-bred	Weimaraner	Male entire	M	E	3.92	33	Yes	No	NA	NA	NA	Control	NA	NA	NA	NA	NA	NA	NA	NA	NA	NA	NA	NA	NA	NA	NA	NA	NA	Never	Never	Never	Never	Never	Never	Never	The same	The same	The same	The same	The same	The same	34	0	0	0	2	Reward only
1149	Pure-bred	Picardy Sheepdog	Female entire	F	E	3.92	26	No	No	NA	NA	NA	Control	NA	NA	NA	NA	NA	NA	NA	NA	NA	NA	NA	NA	NA	NA	NA	NA	NA	Never	Never	Never	Never	Never	Never	Never	Much less	Much less	Much less	Much less	Much less	Much more	16	0	NA	0	0	NA
84	Pure-bred	English Setter	Male entire	M	E	4	35	Yes	No	NA	NA	NA	Control	NA	NA	NA	NA	NA	NA	NA	NA	NA	NA	NA	NA	NA	NA	NA	NA	NA	Never	Never	Never	Never	Never	Never	Never	The same	The same	The same	The same	The same	The same	34	0	NA	3	4	Mixed
727	Pure-bred	Border Terrier	Male neutered	M	N	4	10	Yes	No	NA	NA	NA	Control	NA	NA	NA	NA	NA	NA	NA	NA	NA	NA	NA	NA	NA	NA	NA	NA	NA	Never	Never	Never	Never	Never	Never	Never	Much less	Much less	Much less	Much less	Much less	The same	18	0	0	2	4	Mixed
2002	Pure-bred	Border Collie	Male neutered	M	N	4	21	Yes	No	NA	NA	NA	Control	NA	NA	NA	NA	NA	NA	NA	NA	NA	NA	NA	NA	NA	NA	NA	NA	NA	Never	Never	Never	Once a month	Never	Once a week	1-30% of the times	The same	The same	The same	The same	The same	The same	38	0	6	1	4	Mixed
3803	Pure-bred	Retriever (Labrador)	Male entire	M	E	4	34	Yes	No	NA	NA	NA	Control	NA	NA	NA	NA	NA	NA	NA	NA	NA	NA	NA	NA	NA	NA	NA	NA	NA	Never	Never	Never	Never	Never	Never	Never	The same	The same	The same	The same	The same	The same	34	0	1	1	4	Mixed
592	Pure-bred	German Shepherd Dog	Female neutered	F	N	4	35	Yes	No	NA	NA	NA	Control	NA	NA	NA	NA	NA	NA	NA	NA	NA	NA	NA	NA	NA	NA	NA	NA	NA	Never	Never	Never	Never	Never	Never	Never	The same	The same	The same	The same	The same	The same	34	0	2	1	4	Mixed
1144	Pure-bred	Bedlington Terrier	Male neutered	M	N	4	14	Yes	No	NA	NA	NA	Control	NA	NA	NA	NA	NA	NA	NA	NA	NA	NA	NA	NA	NA	NA	NA	NA	NA	Never	Never	Never	Never	Never	Once a week	Never	The same	The same	The same	The same	The same	The same	36	0	NA	1	4	Mixed
3743	Cross-bred	Cross Breed	Male neutered	M	N	4	14	Yes	No	NA	NA	NA	Control	NA	NA	NA	NA	NA	NA	NA	NA	NA	NA	NA	NA	NA	NA	NA	NA	NA	Never	Never	Never	Never	Never	Never	Never	The same	The same	The same	The same	The same	The same	34	0	2	0	4	Reward only
3405	Pure-bred	Border Collie	Male entire	M	E	4	24	Yes	No	NA	NA	NA	Control	NA	NA	NA	NA	NA	NA	NA	NA	NA	NA	NA	NA	NA	NA	NA	NA	NA	Never	Never	Never	Never	Never	Never	Never	The same	The same	The same	The same	The same	The same	34	0	2	0	4	Reward only
3841	Pure-bred	Border Collie	Male neutered	M	N	4	18	Yes	No	NA	NA	NA	Control	NA	NA	NA	NA	NA	NA	NA	NA	NA	NA	NA	NA	NA	NA	NA	NA	NA	Never	Never	Never	Never	Never	Never	Never	The same	The same	The same	The same	The same	The same	34	0	3	0	4	Reward only
304	Pure-bred	Boxer	Female entire	F	E	4	27	No	No	NA	NA	NA	Control	NA	NA	NA	NA	NA	NA	NA	NA	NA	NA	NA	NA	NA	NA	NA	NA	NA	Never	Never	Never	Never	Never	Never	Never	The same	The same	The same	The same	The same	The same	34	0	1	5	3	Mixed
3065	Pure-bred	Spaniel (English Springer)	Male neutered	M	N	4	17	Yes	No	NA	NA	NA	Control	NA	NA	NA	NA	NA	NA	NA	NA	NA	NA	NA	NA	NA	NA	NA	NA	NA	Never	Never	Never	Never	Never	Never	1-30% of the times	The same	The same	The same	The same	The same	The same	35	0	1	4	3	Mixed
3450	Pure-bred	Cavalier King Charles Spaniel	Female neutered	F	N	4	8	No	No	NA	NA	NA	Control	NA	NA	NA	NA	NA	NA	NA	NA	NA	NA	NA	NA	NA	NA	NA	NA	NA	Once a month	Never	Never	Once a week	Never	Once a day	1-30% of the times	The same	The same	Slightly less	The same	The same	Slightly more	39	0	0	3	3	Mixed
4173	Pure-bred	Spaniel (English Springer)	Female neutered	F	N	4	14	No	No	NA	NA	NA	Control	NA	NA	NA	NA	NA	NA	NA	NA	NA	NA	NA	NA	NA	NA	NA	NA	NA	Never	Once a week	Never	Never	Never	Once a day	31-60% of the times	The same	Slightly less	The same	The same	The same	The same	40	0	4	3	3	Mixed
3675	Cross-bred	Cavalier King Charles Spaniel	Male neutered	M	N	4	5	Yes	No	NA	NA	NA	Control	NA	NA	NA	NA	NA	NA	NA	NA	NA	NA	NA	NA	NA	NA	NA	NA	NA	Never	Never	Never	Never	Never	Never	Never	The same	The same	The same	The same	The same	The same	34	0	0	3	3	Mixed
3348	Pure-bred	Spaniel (Cocker)	Female neutered	F	N	4	9	Yes	No	NA	NA	NA	Control	NA	NA	NA	NA	NA	NA	NA	NA	NA	NA	NA	NA	NA	NA	NA	NA	NA	More than once a day	Never	Never	Never	Never	Never	Never	The same	The same	The same	The same	The same	Slightly more	37	0	1	3	3	Mixed
2602	Pure-bred	Spaniel (English Springer)	Female neutered	F	N	4	NA	Yes	No	NA	NA	NA	Control	NA	NA	NA	NA	NA	NA	NA	NA	NA	NA	NA	NA	NA	NA	NA	NA	NA	Once a week	Never	Never	Once a month	Once a month	Never	Never	Slightly less	The same	The same	The same	The same	The same	37	0	1	3	3	Mixed
3555	Cross-bred	Cross Breed	Male neutered	M	N	4	14	Yes	No	NA	NA	NA	Control	NA	NA	NA	NA	NA	NA	NA	NA	NA	NA	NA	NA	NA	NA	NA	NA	NA	Never	Never	Never	Never	Never	Never	Never	The same	The same	The same	The same	The same	The same	34	0	3	2	3	Mixed
2877	Pure-bred	Akita	Male entire	M	E	4	47	No	No	NA	NA	NA	Control	NA	NA	NA	NA	NA	NA	NA	NA	NA	NA	NA	NA	NA	NA	NA	NA	NA	More than once a day	Never	Never	Never	Once a day	Once a week	1-30% of the times	Slightly less	The same	The same	Slightly more	The same	Slightly less	46	0	0	2	3	Mixed
4037	Cross-bred	Cross Breed	Male neutered	M	N	4	16	Yes	No	NA	NA	NA	Control	NA	NA	NA	NA	NA	NA	NA	NA	NA	NA	NA	NA	NA	NA	NA	NA	NA	Never	Never	Never	Once a month	Never	Once a week	1-30% of the times	The same	The same	The same	The same	Slightly less	The same	35	0	6	2	3	Mixed
124	Pure-bred	Cavalier King Charles Spaniel	Male neutered	M	N	4	9	Yes	No	NA	NA	NA	Control	NA	NA	NA	NA	NA	NA	NA	NA	NA	NA	NA	NA	NA	NA	NA	NA	NA	Once a week	Never	Never	Never	Never	Never	Never	The same	The same	The same	The same	The same	The same	36	0	0	1	3	Mixed
770	Pure-bred	Bulldog	Male neutered	M	N	4	36	Yes	No	NA	NA	NA	Control	NA	NA	NA	NA	NA	NA	NA	NA	NA	NA	NA	NA	NA	NA	NA	NA	NA	Once a week	Once a month	Never	Never	Never	Never	Never	Slightly less	The same	The same	The same	The same	The same	36	0	0	1	3	Mixed
1686	Pure-bred	Border Collie	Female neutered	F	N	4	19	No	No	NA	NA	NA	Control	NA	NA	NA	NA	NA	NA	NA	NA	NA	NA	NA	NA	NA	NA	NA	NA	NA	Never	Never	Never	Never	Never	Never	Never	The same	The same	The same	The same	The same	The same	34	0	0	1	3	Mixed
3534	Cross-bred	Cross Breed	Female neutered	F	N	4	4	Yes	No	NA	NA	NA	Control	NA	NA	NA	NA	NA	NA	NA	NA	NA	NA	NA	NA	NA	NA	NA	NA	NA	Never	Never	Never	Never	Never	Never	Never	The same	The same	The same	The same	The same	The same	34	0	0	1	3	Mixed
4218	Pure-bred	Hungarian Vizsla	Female neutered	F	N	4	22	Yes	No	NA	NA	NA	Control	NA	NA	NA	NA	NA	NA	NA	NA	NA	NA	NA	NA	NA	NA	NA	NA	NA	Once a month	Never	Never	Never	Never	Never	Never	Slightly less	The same	The same	The same	The same	The same	34	0	7	0	3	Reward only
3119	Cross-bred	Cross Breed	Female neutered	F	N	4	22	Yes	No	NA	NA	NA	Control	NA	NA	NA	NA	NA	NA	NA	NA	NA	NA	NA	NA	NA	NA	NA	NA	NA	Never	Never	Never	Never	Never	Never	Never	The same	The same	The same	The same	The same	The same	34	0	4	0	3	Reward only
4620	Cross-bred	Lagotto Romagnolo	Male neutered	M	N	4	23	Yes	No	NA	NA	NA	Control	NA	NA	NA	NA	NA	NA	NA	NA	NA	NA	NA	NA	NA	NA	NA	NA	NA	Never	Never	Never	Never	Never	Never	1-30% of the times	The same	The same	The same	The same	The same	The same	35	0	NA	0	3	Reward only
2544	Pure-bred	Retriever (Labrador)	Female neutered	F	N	4	26	Yes	No	NA	NA	NA	Control	NA	NA	NA	NA	NA	NA	NA	NA	NA	NA	NA	NA	NA	NA	NA	NA	NA	Never	Never	Never	Never	Never	Never	Never	The same	The same	The same	The same	The same	The same	34	0	0	2	2	Mixed
3229	Pure-bred	German Shorthaired Pointer	Male neutered	M	N	4	24	No	No	NA	NA	NA	Control	NA	NA	NA	NA	NA	NA	NA	NA	NA	NA	NA	NA	NA	NA	NA	NA	NA	Never	Never	Never	Never	Never	Never	Never	The same	The same	The same	The same	The same	The same	34	0	1	1	2	Mixed
3902	Cross-bred	Jack Russell Terrier	Female neutered	F	N	4	12	No	No	NA	NA	NA	Control	NA	NA	NA	NA	NA	NA	NA	NA	NA	NA	NA	NA	NA	NA	NA	NA	NA	Never	Never	Never	Never	Never	Never	Never	The same	The same	The same	The same	The same	The same	34	0	0	1	2	Mixed
4595	Pure-bred	Border Collie	Female entire	F	E	4	17	Yes	No	NA	NA	NA	Control	NA	NA	NA	NA	NA	NA	NA	NA	NA	NA	NA	NA	NA	NA	NA	NA	NA	Never	Never	Never	Never	Never	Never	Never	The same	The same	The same	The same	The same	The same	34	0	2	1	2	Mixed
3159	Cross-bred	Bull Terrier	Male neutered	M	N	4	21	Yes	I don't know	NA	NA	NA	Control	NA	NA	NA	NA	NA	NA	NA	NA	NA	NA	NA	NA	NA	NA	NA	NA	NA	Never	Once a day	Never	Never	Never	Never	Never	The same	The same	The same	The same	The same	The same	37	0	0	0	2	Reward only
2959	Pure-bred	Great Dane	Female neutered	F	N	4	46	No	No	NA	NA	NA	Control	NA	NA	NA	NA	NA	NA	NA	NA	NA	NA	NA	NA	NA	NA	NA	NA	NA	Never	Never	Never	Never	Never	Never	Never	The same	The same	The same	The same	The same	The same	34	0	0	0	2	Reward only
1036	Cross-bred	Cavalier King Charles Spaniel	Male neutered	M	N	4	13	No	No	NA	NA	NA	Control	NA	NA	NA	NA	NA	NA	NA	NA	NA	NA	NA	NA	NA	NA	NA	NA	NA	Never	Never	Never	Never	Never	Never	Never	The same	The same	The same	The same	The same	Slightly less	35	0	0	2	1	Mixed
2369	Pure-bred	Spaniel (English Springer)	Female entire	F	E	4.08	NA	Yes	No	NA	NA	NA	Control	NA	NA	NA	NA	NA	NA	NA	NA	NA	NA	NA	NA	NA	NA	NA	NA	NA	More than once a day	Never	Never	Never	Never	Never	Never	The same	The same	The same	The same	The same	The same	38	0	1	3	4	Mixed
58	Cross-bred	Cross Breed	Female neutered	F	N	4.08	15	Yes	No	NA	NA	NA	Control	NA	NA	NA	NA	NA	NA	NA	NA	NA	NA	NA	NA	NA	NA	NA	NA	NA	Never	Never	Never	Never	Never	Never	Never	The same	The same	The same	The same	The same	The same	34	0	3	2	4	Mixed
1383	Pure-bred	Cavalier King Charles Spaniel	Male entire	M	E	4.08	12	Yes	No	NA	NA	NA	Control	NA	NA	NA	NA	NA	NA	NA	NA	NA	NA	NA	NA	NA	NA	NA	NA	NA	Never	Never	Never	Never	Never	Never	1-30% of the times	The same	The same	The same	The same	The same	The same	35	0	1	2	4	Mixed
3305	Pure-bred	French Bulldog	Female entire	F	E	4.08	12	Yes	No	NA	NA	NA	Control	NA	NA	NA	NA	NA	NA	NA	NA	NA	NA	NA	NA	NA	NA	NA	NA	NA	Never	Never	Never	Never	Never	Never	Never	The same	The same	Much less	The same	The same	The same	32	0	NA	2	4	Mixed
476	Cross-bred	Cross Breed	Male neutered	M	N	4.08	17	Yes	No	NA	NA	NA	Control	NA	NA	NA	NA	NA	NA	NA	NA	NA	NA	NA	NA	NA	NA	NA	NA	NA	Never	Never	Never	Never	Never	Once a month	Never	The same	The same	The same	The same	The same	The same	35	0	0	1	4	Mixed
3676	Pure-bred	Retriever (Golden)	Female neutered	F	N	4.08	23	Yes	No	NA	NA	NA	Control	NA	NA	NA	NA	NA	NA	NA	NA	NA	NA	NA	NA	NA	NA	NA	NA	NA	Never	Never	Never	Never	Never	Never	Never	The same	The same	The same	The same	The same	The same	34	0	0	1	4	Mixed
3815	Pure-bred	Spaniel (Field)	Male neutered	M	N	4.08	15	Yes	No	NA	NA	NA	Control	NA	NA	NA	NA	NA	NA	NA	NA	NA	NA	NA	NA	NA	NA	NA	NA	NA	Never	Once a month	Never	Never	Never	Never	Never	The same	The same	The same	The same	The same	The same	35	0	2	1	4	Mixed
60	Cross-bred	Cross Breed	Female neutered	F	N	4.08	NA	Yes	No	NA	NA	NA	Control	NA	NA	NA	NA	NA	NA	NA	NA	NA	NA	NA	NA	NA	NA	NA	NA	NA	Never	Never	Never	Never	Never	Never	Never	The same	The same	The same	The same	The same	The same	34	0	2	1	4	Mixed
2914	Pure-bred	Australian Cattle Dog	Female neutered	F	N	4.08	16	Yes	No	NA	NA	NA	Control	NA	NA	NA	NA	NA	NA	NA	NA	NA	NA	NA	NA	NA	NA	NA	NA	NA	Once a month	Never	Never	Never	Never	Once a week	Never	The same	The same	The same	The same	The same	Slightly more	36	0	7	1	4	Mixed
4513	Pure-bred	Spaniel (English Springer)	Male entire	M	E	4.08	21	Yes	No	NA	NA	NA	Control	NA	NA	NA	NA	NA	NA	NA	NA	NA	NA	NA	NA	NA	NA	NA	NA	NA	Once a day	Never	Never	Never	Never	Never	Never	The same	The same	The same	The same	The same	The same	37	0	2	0	4	Reward only
4549	Pure-bred	Spaniel (English Springer)	Female neutered	F	N	4.08	15	No	No	NA	NA	NA	Control	NA	NA	NA	NA	NA	NA	NA	NA	NA	NA	NA	NA	NA	NA	NA	NA	NA	Never	Never	Never	Never	Never	Never	Never	The same	The same	The same	The same	The same	The same	34	0	6	0	4	Reward only
3884	Pure-bred	Siberian Husky	Male neutered	M	N	4.08	23	No	No	NA	NA	NA	Control	NA	NA	NA	NA	NA	NA	NA	NA	NA	NA	NA	NA	NA	NA	NA	NA	NA	Never	Never	Never	Never	Never	Never	Never	The same	The same	The same	The same	The same	Slightly more	33	0	0	0	4	Reward only
3308	Pure-bred	Poodle (Standard)	Male entire	M	E	4.08	25	No	No	NA	NA	NA	Control	NA	NA	NA	NA	NA	NA	NA	NA	NA	NA	NA	NA	NA	NA	NA	NA	NA	Never	Never	Never	Never	Never	Never	Never	The same	The same	The same	The same	The same	The same	34	0	2	4	3	Mixed
2191	Pure-bred	Cross Breed	Male neutered	M	N	4.08	15	Yes	No	NA	NA	NA	Control	NA	NA	NA	NA	NA	NA	NA	NA	NA	NA	NA	NA	NA	NA	NA	NA	NA	Never	Never	Never	Never	Never	Never	Never	The same	The same	The same	The same	The same	The same	34	0	1	3	3	Mixed
2527	Pure-bred	Retriever (Labrador)	Male neutered	M	N	4.08	31	No	No	NA	NA	NA	Control	NA	NA	NA	NA	NA	NA	NA	NA	NA	NA	NA	NA	NA	NA	NA	NA	NA	Never	Never	Never	Never	Never	Never	Never	The same	The same	The same	The same	The same	The same	34	0	3	3	3	Mixed
494	Pure-bred	King Charles Spaniel	Male entire	M	E	4.08	10	No	No	NA	NA	NA	Control	NA	NA	NA	NA	NA	NA	NA	NA	NA	NA	NA	NA	NA	NA	NA	NA	NA	Never	Never	Never	Never	Never	Never	Never	The same	The same	The same	The same	The same	The same	34	0	0	3	3	Mixed
4062	Cross-bred	Cross Breed	Male neutered	M	N	4.08	10	Yes	No	NA	NA	NA	Control	NA	NA	NA	NA	NA	NA	NA	NA	NA	NA	NA	NA	NA	NA	NA	NA	NA	Never	Never	Never	Never	Never	Never	Never	The same	The same	The same	The same	The same	Much more	32	0	0	2	3	Mixed
3041	Pure-bred	Pug	Female neutered	F	N	4.08	9	No	No	NA	NA	NA	Control	NA	NA	NA	NA	NA	NA	NA	NA	NA	NA	NA	NA	NA	NA	NA	NA	NA	Never	Never	Never	Never	Never	Once a month	1-30% of the times	The same	The same	The same	The same	The same	The same	36	0	0	1	3	Mixed
2860	Cross-bred	Cross Breed	Female neutered	F	N	4.08	19	Yes	No	NA	NA	NA	Control	NA	NA	NA	NA	NA	NA	NA	NA	NA	NA	NA	NA	NA	NA	NA	NA	NA	Never	Never	Never	Never	Never	Never	Never	The same	The same	The same	The same	The same	Slightly more	33	0	1	1	3	Mixed
2760	Pure-bred	Weimaraner	Male entire	M	E	4.08	32	Yes	No	NA	NA	NA	Control	NA	NA	NA	NA	NA	NA	NA	NA	NA	NA	NA	NA	NA	NA	NA	NA	NA	Never	Never	Never	Never	Never	Never	Never	Much less	Much less	Much less	Much less	Much less	The same	18	0	NA	0	3	Reward only
2275	Pure-bred	Spaniel (Cocker)	Male entire	M	E	4.08	12	Yes	No	NA	NA	NA	Control	NA	NA	NA	NA	NA	NA	NA	NA	NA	NA	NA	NA	NA	NA	NA	NA	NA	Never	Never	Never	Never	Never	Never	Never	The same	The same	The same	The same	The same	The same	34	0	1	4	2	Mixed
2400	Cross-bred	Cross Breed	Male neutered	M	N	4.08	12	Yes	No	NA	NA	NA	Control	NA	NA	NA	NA	NA	NA	NA	NA	NA	NA	NA	NA	NA	NA	NA	NA	NA	Never	Never	Never	Never	Never	Never	1-30% of the times	The same	The same	The same	The same	The same	The same	35	0	2	2	2	Mixed
2403	Cross-bred	Cross Breed	Female neutered	F	N	4.08	10	Yes	No	NA	NA	NA	Control	NA	NA	NA	NA	NA	NA	NA	NA	NA	NA	NA	NA	NA	NA	NA	NA	NA	Never	Never	Never	Never	Never	Never	Never	The same	The same	Slightly more	The same	The same	The same	35	0	2	2	2	Mixed
507	Cross-bred	Border Collie	Male entire	M	E	4.08	19	No	No	NA	NA	NA	Control	NA	NA	NA	NA	NA	NA	NA	NA	NA	NA	NA	NA	NA	NA	NA	NA	NA	Never	Never	Never	Never	Never	Never	Never	The same	The same	The same	The same	The same	The same	34	0	1	2	2	Mixed
2061	Pure-bred	Weimaraner	Male neutered	M	N	4.08	35	No	Yes	NA	NA	NA	Control	NA	NA	NA	NA	NA	NA	NA	NA	NA	NA	NA	NA	NA	NA	NA	NA	NA	Never	Never	Never	Never	Never	More than once a day	Never	The same	The same	The same	The same	The same	The same	38	0	0	1	2	Mixed
3067	Pure-bred	Staffordshire Bull Terrier	Male entire	M	E	4.08	25	Yes	No	NA	NA	NA	Control	NA	NA	NA	NA	NA	NA	NA	NA	NA	NA	NA	NA	NA	NA	NA	NA	NA	Never	Never	Never	Never	Once a week	Never	Never	The same	The same	The same	The same	The same	The same	36	0	0	1	2	Mixed
4369	Pure-bred	Chinese Crested	Female neutered	F	N	4.08	6	Yes	No	NA	NA	NA	Control	NA	NA	NA	NA	NA	NA	NA	NA	NA	NA	NA	NA	NA	NA	NA	NA	NA	Never	Never	Never	Never	Never	Never	Never	The same	The same	The same	The same	The same	The same	34	0	2	0	2	Reward only
3807	Cross-bred	Cross Breed	Male neutered	M	N	4.08	6	No	No	NA	NA	NA	Control	NA	NA	NA	NA	NA	NA	NA	NA	NA	NA	NA	NA	NA	NA	NA	NA	NA	Never	Never	Never	Never	Never	Once a month	Never	The same	The same	The same	The same	The same	The same	35	0	0	3	1	Mixed
533	Pure-bred	Chihuahua (Long Coat)	Female entire	F	E	4.08	4	No	No	NA	NA	NA	Control	NA	NA	NA	NA	NA	NA	NA	NA	NA	NA	NA	NA	NA	NA	NA	NA	NA	Never	Never	Never	Never	Never	Never	Never	The same	The same	The same	The same	The same	The same	34	0	0	1	1	Mixed
1718	Pure-bred	Poodle (Standard)	Male neutered	M	N	4.08	32	Yes	No	NA	NA	NA	Control	NA	NA	NA	NA	NA	NA	NA	NA	NA	NA	NA	NA	NA	NA	NA	NA	NA	Never	Never	Never	Never	Never	Never	Never	Much less	Much less	Much less	Much less	Much less	Much more	16	0	NA	0	0	NA
2614	Cross-bred	Cross Breed	Male neutered	M	N	4.08	18	Yes	No	NA	NA	NA	Control	NA	NA	NA	NA	NA	NA	NA	NA	NA	NA	NA	NA	NA	NA	NA	NA	NA	Never	Never	Never	Never	Never	Never	Never	The same	The same	The same	The same	The same	Much less	36	0	NA	0	0	NA
3010	Pure-bred	German Shepherd Dog	Male entire	M	E	4.08	40	Yes	No	NA	NA	NA	Control	NA	NA	NA	NA	NA	NA	NA	NA	NA	NA	NA	NA	NA	NA	NA	NA	NA	Never	Never	Never	Never	Once a day	Never	Never	The same	The same	The same	The same	The same	Slightly more	36	0	NA	0	0	NA
325	Cross-bred	Cross Breed	Male neutered	M	N	4.17	20	Yes	No	NA	NA	NA	Control	NA	NA	NA	NA	NA	NA	NA	NA	NA	NA	NA	NA	NA	NA	NA	NA	NA	Never	Never	Never	Never	Never	Never	Never	The same	The same	The same	The same	The same	The same	34	0	2	4	4	Mixed
1133	Pure-bred	Pyrenean Sheepdog (Long Haired)	Male entire	M	E	4.17	18	Yes	No	NA	NA	NA	Control	NA	NA	NA	NA	NA	NA	NA	NA	NA	NA	NA	NA	NA	NA	NA	NA	NA	Never	Never	Never	Never	Never	Never	Never	The same	The same	The same	The same	The same	Slightly less	35	0	4	3	4	Mixed
4302	Cross-bred	Cross Breed	Female neutered	F	N	4.17	20	Yes	No	NA	NA	NA	Control	NA	NA	NA	NA	NA	NA	NA	NA	NA	NA	NA	NA	NA	NA	NA	NA	NA	Once a day	Never	Never	Once a week	Never	Never	1-30% of the times	The same	The same	The same	The same	The same	The same	40	0	4	2	4	Mixed
4418	Pure-bred	Boston Terrier	Female neutered	F	N	4.17	8	Yes	No	NA	NA	NA	Control	NA	NA	NA	NA	NA	NA	NA	NA	NA	NA	NA	NA	NA	NA	NA	NA	NA	Never	Never	Never	Never	Never	Never	Never	The same	The same	The same	The same	The same	Slightly more	33	0	5	1	4	Mixed
3188	Pure-bred	Border Collie	Female neutered	F	N	4.17	15	Yes	No	NA	NA	NA	Control	NA	NA	NA	NA	NA	NA	NA	NA	NA	NA	NA	NA	NA	NA	NA	NA	NA	Never	Never	Never	Never	Never	Once a month	Never	Much less	Much less	Much less	Much less	Much less	The same	19	0	NA	1	4	Mixed
3266	Cross-bred	Cross Breed	Female neutered	F	N	4.17	7	Yes	No	NA	NA	NA	Control	NA	NA	NA	NA	NA	NA	NA	NA	NA	NA	NA	NA	NA	NA	NA	NA	NA	Never	Never	Never	Never	Never	Never	Never	The same	The same	The same	The same	The same	The same	34	0	2	1	4	Mixed
3352	Pure-bred	German Shepherd Dog	Male neutered	M	N	4.17	42	Yes	No	NA	NA	NA	Control	NA	NA	NA	NA	NA	NA	NA	NA	NA	NA	NA	NA	NA	NA	NA	NA	NA	Never	Never	Never	Never	Never	Never	Never	Much less	Much less	Much less	Much less	Much less	The same	18	0	2	1	4	Mixed
2598	Pure-bred	Akita	Male entire	M	E	4.17	52	Yes	No	NA	NA	NA	Control	NA	NA	NA	NA	NA	NA	NA	NA	NA	NA	NA	NA	NA	NA	NA	NA	NA	Never	Never	Never	Never	Never	Once a month	Never	The same	The same	The same	The same	The same	The same	35	0	3	0	4	Reward only
4135	Cross-bred	Cross Breed	Male neutered	M	N	4.17	7	No	No	NA	NA	NA	Control	NA	NA	NA	NA	NA	NA	NA	NA	NA	NA	NA	NA	NA	NA	NA	NA	NA	Never	Once a week	Never	Once a month	Once a month	Never	Never	The same	The same	The same	The same	The same	The same	38	0	3	6	3	Mixed
4565	Pure-bred	Chihuahua (Smooth Coat)	Male neutered	M	N	4.17	5	No	Yes	NA	NA	NA	Control	NA	NA	NA	NA	NA	NA	NA	NA	NA	NA	NA	NA	NA	NA	NA	NA	NA	Never	Never	Never	Never	Never	Never	1-30% of the times	The same	The same	The same	The same	The same	Much more	33	0	1	5	3	Mixed
3632	Pure-bred	Bichon Frise	Male neutered	M	N	4.17	8	Yes	No	NA	NA	NA	Control	NA	NA	NA	NA	NA	NA	NA	NA	NA	NA	NA	NA	NA	NA	NA	NA	NA	Never	Never	Never	Never	Never	Never	Never	The same	The same	The same	The same	The same	The same	34	0	2	5	3	Mixed
4432	Cross-bred	Australian Cattle Dog	Female neutered	F	N	4.17	20	Yes	No	NA	NA	NA	Control	NA	NA	NA	NA	NA	NA	NA	NA	NA	NA	NA	NA	NA	NA	NA	NA	NA	Never	Never	Never	Never	Never	Never	Never	The same	The same	The same	The same	The same	The same	34	0	0	3	3	Mixed
295	Pure-bred	Boxer	Female neutered	F	N	4.17	24	No	No	NA	NA	NA	Control	NA	NA	NA	NA	NA	NA	NA	NA	NA	NA	NA	NA	NA	NA	NA	NA	NA	Never	Never	Never	Never	Never	Never	Never	Much less	Much less	Much less	Much less	Much less	The same	18	0	1	2	3	Mixed
3494	Cross-bred	Cross Breed	Male entire	M	E	4.17	9	Yes	No	NA	NA	NA	Control	NA	NA	NA	NA	NA	NA	NA	NA	NA	NA	NA	NA	NA	NA	NA	NA	NA	Never	Never	Never	Never	Never	Once a month	Never	The same	The same	The same	The same	The same	Slightly more	34	0	1	2	3	Mixed
1228	Pure-bred	Retriever (Labrador)	Male entire	M	E	4.17	31	Yes	No	NA	NA	NA	Control	NA	NA	NA	NA	NA	NA	NA	NA	NA	NA	NA	NA	NA	NA	NA	NA	NA	Never	Never	Never	Never	Never	Never	Never	Much less	Much less	The same	Much less	Much less	The same	20	0	1	2	3	Mixed
3737	Pure-bred	Australian Shepherd	Female entire	F	E	4.17	12	No	Yes	NA	NA	NA	Control	NA	NA	NA	NA	NA	NA	NA	NA	NA	NA	NA	NA	NA	NA	NA	NA	NA	Never	Never	Never	Never	Never	Never	Never	The same	The same	The same	The same	The same	Slightly more	33	0	2	2	3	Mixed
4488	Pure-bred	Cross Breed	Male neutered	M	N	4.17	6	Yes	No	NA	NA	NA	Control	NA	NA	NA	NA	NA	NA	NA	NA	NA	NA	NA	NA	NA	NA	NA	NA	NA	Never	Never	Never	Never	Never	Never	Never	The same	The same	The same	The same	The same	Slightly more	33	0	4	2	3	Mixed
2637	Pure-bred	Slovakian Rough Haired Pointer	Female neutered	F	N	4.17	32	Yes	No	NA	NA	NA	Control	NA	NA	NA	NA	NA	NA	NA	NA	NA	NA	NA	NA	NA	NA	NA	NA	NA	Never	Never	Never	Never	Never	Once a month	Never	The same	The same	The same	The same	The same	The same	35	0	0	1	3	Mixed
4295	Pure-bred	Border Collie	Female entire	F	E	4.17	17	No	No	NA	NA	NA	Control	NA	NA	NA	NA	NA	NA	NA	NA	NA	NA	NA	NA	NA	NA	NA	NA	NA	Never	Never	Never	Never	Never	Never	Never	The same	The same	The same	The same	The same	The same	34	0	2	1	3	Mixed
787	Pure-bred	Border Collie	Female neutered	F	N	4.17	16	Yes	No	NA	NA	NA	Control	NA	NA	NA	NA	NA	NA	NA	NA	NA	NA	NA	NA	NA	NA	NA	NA	NA	Never	Never	Never	Never	Never	Never	Never	The same	The same	The same	The same	The same	The same	34	0	0	1	3	Mixed
2032	Pure-bred	Bedlington Terrier	Female neutered	F	N	4.17	10	Yes	No	NA	NA	NA	Control	NA	NA	NA	NA	NA	NA	NA	NA	NA	NA	NA	NA	NA	NA	NA	NA	NA	Never	Never	Never	Never	Never	Never	Never	The same	The same	The same	The same	The same	The same	34	0	0	1	3	Mixed
789	Pure-bred	Retriever (Labrador)	Female neutered	F	N	4.17	26	Yes	No	NA	NA	NA	Control	NA	NA	NA	NA	NA	NA	NA	NA	NA	NA	NA	NA	NA	NA	NA	NA	NA	Never	Never	Never	Never	Never	Never	Never	The same	The same	The same	The same	The same	The same	34	0	0	0	3	Reward only
636	Pure-bred	Retriever (Labrador)	Female neutered	F	N	4.17	22	Yes	No	NA	NA	NA	Control	NA	NA	NA	NA	NA	NA	NA	NA	NA	NA	NA	NA	NA	NA	NA	NA	NA	Once a week	Never	Never	Never	Never	Once a month	Never	The same	The same	The same	The same	The same	The same	37	0	0	0	3	Reward only
2659	Pure-bred	Bernese Mountain Dog	Female entire	F	E	4.17	44	No	No	NA	NA	NA	Control	NA	NA	NA	NA	NA	NA	NA	NA	NA	NA	NA	NA	NA	NA	NA	NA	NA	Never	Never	Never	Never	Never	Never	Never	The same	The same	The same	The same	The same	The same	34	0	3	0	3	Reward only
1639	Pure-bred	Border Collie	Female neutered	F	N	4.17	19	Yes	No	NA	NA	NA	Control	NA	NA	NA	NA	NA	NA	NA	NA	NA	NA	NA	NA	NA	NA	NA	NA	NA	Never	Never	Never	Never	Never	Never	Never	The same	The same	The same	The same	The same	The same	34	0	NA	4	2	Mixed
3831	Cross-bred	Cross Breed	Female neutered	F	N	4.17	75	No	No	NA	NA	NA	Control	NA	NA	NA	NA	NA	NA	NA	NA	NA	NA	NA	NA	NA	NA	NA	NA	NA	Never	Never	Never	Never	Never	Once a week	1-30% of the times	The same	The same	The same	The same	The same	Slightly less	38	0	1	3	2	Mixed
3658	Cross-bred	Cross Breed	Female neutered	F	N	4.17	25	No	No	NA	NA	NA	Control	NA	NA	NA	NA	NA	NA	NA	NA	NA	NA	NA	NA	NA	NA	NA	NA	NA	Never	Never	Never	Never	Never	Never	Never	The same	The same	The same	The same	The same	The same	34	0	1	3	2	Mixed
1107	Cross-bred	King Charles Spaniel	Male neutered	M	N	4.17	10	Yes	No	NA	NA	NA	Control	NA	NA	NA	NA	NA	NA	NA	NA	NA	NA	NA	NA	NA	NA	NA	NA	NA	Never	Never	Never	Never	Never	Never	Never	The same	The same	The same	The same	The same	Slightly more	33	0	1	2	2	Mixed
2223	Pure-bred	English Setter	Male entire	M	E	4.17	30	Yes	No	NA	NA	NA	Control	NA	NA	NA	NA	NA	NA	NA	NA	NA	NA	NA	NA	NA	NA	NA	NA	NA	Never	Never	Never	Never	Never	Never	Never	The same	The same	The same	The same	The same	The same	34	0	6	1	2	Mixed
4645	Pure-bred	Cross Breed	Female neutered	F	N	4.17	40	Yes	No	NA	NA	NA	Control	NA	NA	NA	NA	NA	NA	NA	NA	NA	NA	NA	NA	NA	NA	NA	NA	NA	Never	Never	Never	Never	Never	Never	Never	The same	The same	The same	The same	The same	The same	34	0	NA	1	2	Mixed
1899	Cross-bred	Border Collie	Female entire	F	E	4.17	18	No	No	NA	NA	NA	Control	NA	NA	NA	NA	NA	NA	NA	NA	NA	NA	NA	NA	NA	NA	NA	NA	NA	Never	Never	Never	Never	Never	Never	Never	The same	The same	The same	The same	The same	The same	34	0	0	1	2	Mixed
1010	Cross-bred	Cross Breed	Female neutered	F	N	4.17	8	No	No	NA	NA	NA	Control	NA	NA	NA	NA	NA	NA	NA	NA	NA	NA	NA	NA	NA	NA	NA	NA	NA	Once a day	Never	Never	Never	Never	Never	Never	The same	The same	The same	The same	The same	The same	37	0	0	4	1	Mixed
2480	Pure-bred	Bichon Frise	Male neutered	M	N	4.17	17	No	No	NA	NA	NA	Control	NA	NA	NA	NA	NA	NA	NA	NA	NA	NA	NA	NA	NA	NA	NA	NA	NA	Never	Never	Never	Never	Never	Never	Never	The same	The same	The same	The same	The same	The same	34	0	0	0	0	NA
3995	Pure-bred	Retriever (Golden)	Male neutered	M	N	4.25	34	Yes	No	NA	NA	NA	Control	NA	NA	NA	NA	NA	NA	NA	NA	NA	NA	NA	NA	NA	NA	NA	NA	NA	Never	Never	Never	Never	Never	Never	Never	Much less	Much less	Much less	Much less	Much less	The same	18	0	2	3	4	Mixed
4162	Pure-bred	Spaniel (Cocker)	Male entire	M	E	4.25	13	No	No	NA	NA	NA	Control	NA	NA	NA	NA	NA	NA	NA	NA	NA	NA	NA	NA	NA	NA	NA	NA	NA	Never	Once a day	Once a month	Never	Once a month	Once a day	1-30% of the times	The same	Slightly more	Slightly more	The same	The same	Slightly more	44	0	3	3	4	Mixed
2874	Pure-bred	Bernese Mountain Dog	Female entire	F	E	4.25	33	Yes	No	NA	NA	NA	Control	NA	NA	NA	NA	NA	NA	NA	NA	NA	NA	NA	NA	NA	NA	NA	NA	NA	Once a month	Never	Never	Never	Never	Once a month	Never	The same	The same	The same	The same	The same	Slightly less	37	0	2	2	4	Mixed
4106	Pure-bred	Retriever (Labrador)	Female neutered	F	N	4.25	27	Yes	No	NA	NA	NA	Control	NA	NA	NA	NA	NA	NA	NA	NA	NA	NA	NA	NA	NA	NA	NA	NA	NA	Never	Once a month	Never	Never	Never	Never	Never	The same	The same	The same	The same	The same	The same	35	0	0	2	4	Mixed
879	Cross-bred	Pomeranian	Female entire	F	E	4.25	4	Yes	No	NA	NA	NA	Control	NA	NA	NA	NA	NA	NA	NA	NA	NA	NA	NA	NA	NA	NA	NA	NA	NA	Never	Never	Never	Never	Never	Never	Never	The same	The same	The same	The same	The same	The same	34	0	0	1	4	Mixed
4082	Pure-bred	Border Collie	Male neutered	M	N	4.25	22	Yes	No	NA	NA	NA	Control	NA	NA	NA	NA	NA	NA	NA	NA	NA	NA	NA	NA	NA	NA	NA	NA	NA	Never	Never	Never	Never	Never	Never	Never	The same	The same	The same	The same	The same	The same	34	0	5	1	4	Mixed
4093	Cross-bred	Cross Breed	Male neutered	M	N	4.25	32	Yes	No	NA	NA	NA	Control	NA	NA	NA	NA	NA	NA	NA	NA	NA	NA	NA	NA	NA	NA	NA	NA	NA	Never	Never	Never	Never	Never	Never	Never	The same	The same	The same	The same	The same	Slightly more	33	0	3	0	4	Reward only
4576	Pure-bred	Border Collie	Female neutered	F	N	4.25	14	Yes	No	NA	NA	NA	Control	NA	NA	NA	NA	NA	NA	NA	NA	NA	NA	NA	NA	NA	NA	NA	NA	NA	Never	Never	Never	Never	Never	Never	Never	The same	The same	The same	The same	The same	The same	34	0	NA	0	4	Reward only
3669	Pure-bred	Staffordshire Bull Terrier	Female neutered	F	N	4.25	12	No	No	NA	NA	NA	Control	NA	NA	NA	NA	NA	NA	NA	NA	NA	NA	NA	NA	NA	NA	NA	NA	NA	More than once a day	Never	Once a month	Never	Never	Once a week	Never	The same	The same	Much less	The same	The same	Much more	37	0	0	4	3	Mixed
386	Pure-bred	Large Munsterlander	Male neutered	M	N	4.25	41	No	No	NA	NA	NA	Control	NA	NA	NA	NA	NA	NA	NA	NA	NA	NA	NA	NA	NA	NA	NA	NA	NA	Never	Never	Never	Never	Never	Never	Never	The same	The same	The same	The same	The same	The same	34	0	2	4	3	Mixed
4659	Cross-bred	Cross Breed	Female neutered	F	N	4.25	19	Yes	No	NA	NA	NA	Control	NA	NA	NA	NA	NA	NA	NA	NA	NA	NA	NA	NA	NA	NA	NA	NA	NA	Never	Never	Never	Never	Never	Never	1-30% of the times	The same	The same	The same	The same	The same	The same	35	0	NA	3	3	Mixed
2736	Pure-bred	Border Collie	Female neutered	F	N	4.25	20	Yes	No	NA	NA	NA	Control	NA	NA	NA	NA	NA	NA	NA	NA	NA	NA	NA	NA	NA	NA	NA	NA	NA	Never	Never	Never	Never	Never	Never	Never	The same	The same	The same	The same	The same	The same	34	0	2	3	3	Mixed
2059	Pure-bred	Dalmatian	Female neutered	F	N	4.25	20	No	No	NA	NA	NA	Control	NA	NA	NA	NA	NA	NA	NA	NA	NA	NA	NA	NA	NA	NA	NA	NA	NA	Never	Never	Never	Never	Never	More than once a day	1-30% of the times	The same	The same	The same	The same	The same	The same	39	0	0	3	3	Mixed
3043	Pure-bred	Pug	Male entire	M	E	4.25	9	No	No	NA	NA	NA	Control	NA	NA	NA	NA	NA	NA	NA	NA	NA	NA	NA	NA	NA	NA	NA	NA	NA	Never	Never	Never	Never	Never	Never	Never	The same	The same	The same	The same	The same	The same	34	0	NA	3	3	Mixed
1961	Pure-bred	German Shepherd Dog	Male neutered	M	N	4.25	45	Yes	No	NA	NA	NA	Control	NA	NA	NA	NA	NA	NA	NA	NA	NA	NA	NA	NA	NA	NA	NA	NA	NA	Never	Never	Never	Never	Never	Never	Never	The same	The same	The same	The same	The same	The same	34	0	2	2	3	Mixed
4445	Pure-bred	Spaniel (Cocker)	Female neutered	F	N	4.25	12	No	No	NA	NA	NA	Control	NA	NA	NA	NA	NA	NA	NA	NA	NA	NA	NA	NA	NA	NA	NA	NA	NA	Never	Never	Never	Once a week	Never	Never	Never	The same	The same	The same	The same	The same	The same	36	0	4	2	3	Mixed
4327	Pure-bred	Spaniel (English Springer)	Female neutered	F	N	4.25	19	Yes	No	NA	NA	NA	Control	NA	NA	NA	NA	NA	NA	NA	NA	NA	NA	NA	NA	NA	NA	NA	NA	NA	Never	Never	Never	Once a week	Never	Once a week	Never	The same	The same	The same	The same	The same	Slightly less	39	0	3	2	3	Mixed
1536	Pure-bred	Leonberger	Male entire	M	E	4.25	72	Yes	No	NA	NA	NA	Control	NA	NA	NA	NA	NA	NA	NA	NA	NA	NA	NA	NA	NA	NA	NA	NA	NA	Never	Never	Never	Never	Never	Never	Never	The same	The same	The same	The same	The same	The same	34	0	3	2	3	Mixed
898	Pure-bred	Beagle	Female neutered	F	N	4.25	16	Yes	No	NA	NA	NA	Control	NA	NA	NA	NA	NA	NA	NA	NA	NA	NA	NA	NA	NA	NA	NA	NA	NA	Never	Never	Never	Never	Never	Never	Never	The same	The same	The same	The same	The same	The same	34	0	1	1	3	Mixed
4605	Cross-bred	Cross Breed	Male neutered	M	N	4.25	32	Yes	No	NA	NA	NA	Control	NA	NA	NA	NA	NA	NA	NA	NA	NA	NA	NA	NA	NA	NA	NA	NA	NA	More than once a day	More than once a day	Once a week	Never	Once a month	More than once a day	1-30% of the times	The same	The same	The same	The same	The same	Much more	48	0	NA	1	3	Mixed
3051	Cross-bred	Cross Breed	Male neutered	M	N	4.25	NA	Yes	No	NA	NA	NA	Control	NA	NA	NA	NA	NA	NA	NA	NA	NA	NA	NA	NA	NA	NA	NA	NA	NA	Never	Never	Never	Never	Never	Once a day	Never	The same	The same	The same	The same	The same	Much more	35	0	0	1	3	Mixed
4086	Pure-bred	Boston Terrier	Male entire	M	E	4.25	11	Yes	No	NA	NA	NA	Control	NA	NA	NA	NA	NA	NA	NA	NA	NA	NA	NA	NA	NA	NA	NA	NA	NA	Never	Never	Never	Never	Never	Never	Never	The same	The same	The same	The same	The same	Much more	32	0	3	0	3	Reward only
4388	Cross-bred	Cross Breed	Female neutered	F	N	4.25	NA	No	No	NA	NA	NA	Control	NA	NA	NA	NA	NA	NA	NA	NA	NA	NA	NA	NA	NA	NA	NA	NA	NA	Never	Never	Never	Never	Never	Never	Never	The same	The same	The same	The same	The same	The same	34	0	2	4	2	Mixed
2466	Pure-bred	Bulldog	Female entire	F	E	4.25	25	No	No	NA	NA	NA	Control	NA	NA	NA	NA	NA	NA	NA	NA	NA	NA	NA	NA	NA	NA	NA	NA	NA	Never	Never	Never	Never	Never	Once a month	1-30% of the times	The same	The same	The same	The same	The same	The same	36	0	NA	2	2	Mixed
4555	Pure-bred	Spaniel (English Springer)	Male entire	M	E	4.25	21	Yes	No	NA	NA	NA	Control	NA	NA	NA	NA	NA	NA	NA	NA	NA	NA	NA	NA	NA	NA	NA	NA	NA	Never	Never	Never	Never	Never	Never	Never	The same	The same	The same	The same	The same	The same	34	0	2	0	2	Reward only
731	Pure-bred	Border Terrier	Male entire	M	E	4.25	8	No	No	NA	NA	NA	Control	NA	NA	NA	NA	NA	NA	NA	NA	NA	NA	NA	NA	NA	NA	NA	NA	NA	Never	Never	Never	Never	Never	Never	Never	The same	The same	The same	The same	The same	The same	34	0	0	0	2	Reward only
3758	Cross-bred	Cross Breed	Male neutered	M	N	4.25	27	Yes	No	NA	NA	NA	Control	NA	NA	NA	NA	NA	NA	NA	NA	NA	NA	NA	NA	NA	NA	NA	NA	NA	Never	Never	Never	Never	Never	Never	Never	The same	The same	The same	The same	The same	The same	34	0	0	0	2	Reward only
4030	Cross-bred	Cross Breed	Female neutered	F	N	4.25	4	Yes	No	NA	NA	NA	Control	NA	NA	NA	NA	NA	NA	NA	NA	NA	NA	NA	NA	NA	NA	NA	NA	NA	Never	Never	Never	Once a week	Never	Once a month	Never	The same	The same	Much less	The same	Slightly less	The same	32	0	0	0	2	Reward only
4544	Pure-bred	Border Collie	Female neutered	F	N	4.25	21	No	No	NA	NA	NA	Control	NA	NA	NA	NA	NA	NA	NA	NA	NA	NA	NA	NA	NA	NA	NA	NA	NA	Never	Never	Never	Never	Never	More than once a day	Never	The same	The same	The same	The same	The same	The same	38	0	NA	0	0	NA
3028	Cross-bred	Cross Breed	Female neutered	F	N	4.33	38	Yes	No	NA	NA	NA	Control	NA	NA	NA	NA	NA	NA	NA	NA	NA	NA	NA	NA	NA	NA	NA	NA	NA	Never	Once a month	Once a month	Never	Never	Once a month	1-30% of the times	The same	The same	The same	The same	The same	The same	38	0	1	5	4	Mixed
2263	Cross-bred	Cross Breed	Male neutered	M	N	4.33	32	Yes	No	NA	NA	NA	Control	NA	NA	NA	NA	NA	NA	NA	NA	NA	NA	NA	NA	NA	NA	NA	NA	NA	Never	Never	Never	Never	Never	Never	1-30% of the times	The same	The same	The same	The same	The same	The same	35	0	2	4	4	Mixed
221	Pure-bred	Retriever (Nova Scotia Duck Tolling)	Female entire	F	E	4.33	15	No	No	NA	NA	NA	Control	NA	NA	NA	NA	NA	NA	NA	NA	NA	NA	NA	NA	NA	NA	NA	NA	NA	Never	Never	Never	Never	Never	Never	Never	The same	The same	The same	The same	The same	The same	34	0	8	3	4	Mixed
2445	Cross-bred	Jack Russell Terrier	Female neutered	F	N	4.33	7	No	No	NA	NA	NA	Control	NA	NA	NA	NA	NA	NA	NA	NA	NA	NA	NA	NA	NA	NA	NA	NA	NA	Once a week	Never	Never	Never	Never	Once a day	1-30% of the times	The same	The same	The same	The same	The same	Slightly more	39	0	2	3	4	Mixed
955	Pure-bred	Border Collie	Male neutered	M	N	4.33	21	Yes	No	NA	NA	NA	Control	NA	NA	NA	NA	NA	NA	NA	NA	NA	NA	NA	NA	NA	NA	NA	NA	NA	Never	Never	Never	Never	Never	Never	Never	The same	The same	The same	The same	The same	Slightly less	35	0	0	3	4	Mixed
2022	Pure-bred	Spaniel (Cocker)	Male neutered	M	N	4.33	NA	Yes	No	NA	NA	NA	Control	NA	NA	NA	NA	NA	NA	NA	NA	NA	NA	NA	NA	NA	NA	NA	NA	NA	Once a week	Once a month	Never	Never	Never	Never	Never	The same	The same	The same	The same	The same	The same	37	0	1	2	4	Mixed
692	Pure-bred	Border Collie	Male neutered	M	N	4.33	15	No	No	NA	NA	NA	Control	NA	NA	NA	NA	NA	NA	NA	NA	NA	NA	NA	NA	NA	NA	NA	NA	NA	Once a month	Once a month	Never	Once a month	Never	Once a week	Never	Slightly less	Slightly less	The same	The same	The same	The same	37	0	0	2	4	Mixed
3800	Pure-bred	Siberian Husky	Male entire	M	E	4.33	24	No	No	NA	NA	NA	Control	NA	NA	NA	NA	NA	NA	NA	NA	NA	NA	NA	NA	NA	NA	NA	NA	NA	Never	Never	Once a month	Never	Never	Once a day	1-30% of the times	The same	The same	The same	The same	The same	The same	39	0	0	2	4	Mixed
2735	Pure-bred	German Shepherd Dog	Male neutered	M	N	4.33	36	Yes	No	NA	NA	NA	Control	NA	NA	NA	NA	NA	NA	NA	NA	NA	NA	NA	NA	NA	NA	NA	NA	NA	Never	Never	Never	Never	Never	Never	Never	The same	The same	The same	The same	The same	The same	34	0	3	2	4	Mixed
1104	Pure-bred	German Shepherd Dog	Male neutered	M	N	4.33	41	Yes	No	NA	NA	NA	Control	NA	NA	NA	NA	NA	NA	NA	NA	NA	NA	NA	NA	NA	NA	NA	NA	NA	Never	Never	Never	Never	Never	Never	Never	Much less	Much less	Much less	Much less	Much less	Much more	16	0	2	1	4	Mixed
2938	Pure-bred	Lhasa Apso	Male neutered	M	N	4.33	8	Yes	No	NA	NA	NA	Control	NA	NA	NA	NA	NA	NA	NA	NA	NA	NA	NA	NA	NA	NA	NA	NA	NA	Never	Never	Never	Never	Never	Never	1-30% of the times	The same	The same	The same	The same	The same	Slightly less	36	0	1	1	4	Mixed
3288	Pure-bred	Chihuahua (Long Coat)	Female neutered	F	N	4.33	2	No	Yes	NA	NA	NA	Control	NA	NA	NA	NA	NA	NA	NA	NA	NA	NA	NA	NA	NA	NA	NA	NA	NA	Never	Once a week	Never	Never	Never	Never	Never	The same	The same	The same	The same	The same	The same	36	0	0	0	4	Reward only
345	Pure-bred	Cavalier King Charles Spaniel	Female neutered	F	N	4.33	9	No	No	NA	NA	NA	Control	NA	NA	NA	NA	NA	NA	NA	NA	NA	NA	NA	NA	NA	NA	NA	NA	NA	Never	Never	Never	Never	Never	Never	Never	The same	The same	The same	The same	The same	The same	34	0	1	0	4	Reward only
4025	Pure-bred	Japanese Spitz	Female neutered	F	N	4.33	5	No	No	NA	NA	NA	Control	NA	NA	NA	NA	NA	NA	NA	NA	NA	NA	NA	NA	NA	NA	NA	NA	NA	Once a week	Once a month	Never	Never	Never	Once a week	1-30% of the times	The same	The same	The same	The same	The same	The same	40	0	3	0	4	Reward only
3201	Cross-bred	Cross Breed	Male neutered	M	N	4.33	50	Yes	No	NA	NA	NA	Control	NA	NA	NA	NA	NA	NA	NA	NA	NA	NA	NA	NA	NA	NA	NA	NA	NA	Never	Never	Never	Once a month	Never	Once a month	1-30% of the times	The same	The same	The same	The same	Slightly more	The same	40	0	1	0	4	Reward only
3857	Pure-bred	Shetland Sheepdog	Female neutered	F	N	4.33	5	Yes	No	NA	NA	NA	Control	NA	NA	NA	NA	NA	NA	NA	NA	NA	NA	NA	NA	NA	NA	NA	NA	NA	Never	Never	Never	Never	Never	Never	Never	The same	The same	The same	The same	The same	The same	34	0	NA	0	4	Reward only
4521	Pure-bred	Pomeranian	Female neutered	F	N	4.33	9	Yes	No	NA	NA	NA	Control	NA	NA	NA	NA	NA	NA	NA	NA	NA	NA	NA	NA	NA	NA	NA	NA	NA	Never	Never	Never	Never	Never	Once a month	Never	The same	The same	Slightly less	The same	The same	Slightly more	33	0	4	0	4	Reward only
2993	Pure-bred	Greyhound	Male neutered	M	N	4.33	36	No	No	NA	NA	NA	Control	NA	NA	NA	NA	NA	NA	NA	NA	NA	NA	NA	NA	NA	NA	NA	NA	NA	Never	Never	Never	Never	Never	Never	Never	The same	The same	The same	The same	The same	The same	34	0	2	0	4	Reward only
2028	Pure-bred	German Wirehaired Pointer	Male neutered	M	N	4.33	28	Yes	No	NA	NA	NA	Control	NA	NA	NA	NA	NA	NA	NA	NA	NA	NA	NA	NA	NA	NA	NA	NA	NA	Never	Never	Never	Never	Never	Never	Never	The same	The same	The same	The same	The same	The same	34	0	3	0	4	Reward only
2150	Pure-bred	Border Collie	Female neutered	F	N	4.33	16	No	No	NA	NA	NA	Control	NA	NA	NA	NA	NA	NA	NA	NA	NA	NA	NA	NA	NA	NA	NA	NA	NA	Never	Never	Never	Never	Never	Never	Never	The same	The same	The same	The same	The same	The same	34	0	1	2	3	Mixed
2934	Cross-bred	Cross Breed	Male neutered	M	N	4.33	11	Yes	No	NA	NA	NA	Control	NA	NA	NA	NA	NA	NA	NA	NA	NA	NA	NA	NA	NA	NA	NA	NA	NA	Never	Never	Never	Never	Never	Once a month	Never	The same	The same	The same	The same	The same	The same	35	0	2	0	3	Reward only
4315	Pure-bred	Spaniel (English Springer)	Female neutered	F	N	4.33	19	Yes	No	NA	NA	NA	Control	NA	NA	NA	NA	NA	NA	NA	NA	NA	NA	NA	NA	NA	NA	NA	NA	NA	Never	Never	Never	Never	Never	Never	Never	The same	The same	The same	The same	The same	The same	34	0	2	0	3	Reward only
2178	Pure-bred	Spaniel (English Springer)	Male entire	M	E	4.33	17	Yes	No	NA	NA	NA	Control	NA	NA	NA	NA	NA	NA	NA	NA	NA	NA	NA	NA	NA	NA	NA	NA	NA	Never	Never	Never	Never	Never	Never	Never	The same	The same	The same	The same	The same	The same	34	0	3	0	3	Reward only
2801	Pure-bred	Weimaraner	Female neutered	F	N	4.33	27	No	No	NA	NA	NA	Control	NA	NA	NA	NA	NA	NA	NA	NA	NA	NA	NA	NA	NA	NA	NA	NA	NA	Never	Never	Never	Never	Never	Never	Never	Much less	Much less	Much less	Much less	Much less	Much less	20	0	1	2	2	Mixed
2891	Pure-bred	Akita	Male entire	M	E	4.33	49	Yes	No	NA	NA	NA	Control	NA	NA	NA	NA	NA	NA	NA	NA	NA	NA	NA	NA	NA	NA	NA	NA	NA	Never	Once a month	Never	Never	Never	Once a month	Never	The same	The same	The same	The same	The same	The same	36	0	1	1	2	Mixed
230	Pure-bred	German Shepherd Dog	Female neutered	F	N	4.33	33	No	Yes	NA	NA	NA	Control	NA	NA	NA	NA	NA	NA	NA	NA	NA	NA	NA	NA	NA	NA	NA	NA	NA	Never	Never	Never	Never	Never	Never	Never	The same	The same	The same	The same	The same	The same	34	0	3	1	2	Mixed
1476	Pure-bred	Cavalier King Charles Spaniel	Male neutered	M	N	4.33	6	Yes	No	NA	NA	NA	Control	NA	NA	NA	NA	NA	NA	NA	NA	NA	NA	NA	NA	NA	NA	NA	NA	NA	Never	Never	Never	Never	Never	More than once a day	1-30% of the times	The same	The same	The same	The same	The same	Slightly more	38	0	1	1	2	Mixed
2918	Pure-bred	Newfoundland	Female entire	F	E	4.33	72	No	No	NA	NA	NA	Control	NA	NA	NA	NA	NA	NA	NA	NA	NA	NA	NA	NA	NA	NA	NA	NA	NA	Never	Never	Never	Never	Never	Never	Never	The same	The same	The same	The same	The same	The same	34	0	NA	0	2	Reward only
2038	Cross-bred	Cross Breed	Male entire	M	E	4.33	13	No	Yes	NA	NA	NA	Control	NA	NA	NA	NA	NA	NA	NA	NA	NA	NA	NA	NA	NA	NA	NA	NA	NA	Once a week	Once a week	Never	Never	Never	Once a week	Never	The same	The same	The same	The same	The same	Much more	38	0	0	0	1	Reward only
3319	Pure-bred	French Bulldog	Male entire	M	E	4.33	13	No	No	NA	NA	NA	Control	NA	NA	NA	NA	NA	NA	NA	NA	NA	NA	NA	NA	NA	NA	NA	NA	NA	Never	Never	Never	Never	Never	Never	Never	The same	The same	The same	The same	The same	The same	34	0	1	0	0	NA
3981	Pure-bred	Border Collie	Female neutered	F	N	4.42	14	No	No	NA	NA	NA	Control	NA	NA	NA	NA	NA	NA	NA	NA	NA	NA	NA	NA	NA	NA	NA	NA	NA	Once a day	Never	Never	Never	Never	Never	Never	The same	The same	The same	The same	The same	The same	37	0	3	4	4	Mixed
2925	Pure-bred	German Shepherd Dog	Male entire	M	E	4.42	33	Yes	No	NA	NA	NA	Control	NA	NA	NA	NA	NA	NA	NA	NA	NA	NA	NA	NA	NA	NA	NA	NA	NA	Never	Never	Never	Never	Never	Never	Never	The same	The same	The same	The same	The same	The same	34	0	4	2	4	Mixed
4380	Pure-bred	Border Collie	Male entire	M	E	4.42	16	Yes	No	NA	NA	NA	Control	NA	NA	NA	NA	NA	NA	NA	NA	NA	NA	NA	NA	NA	NA	NA	NA	NA	Never	Never	Never	Never	Never	Never	Never	The same	The same	The same	The same	The same	The same	34	0	2	2	4	Mixed
433	Cross-bred	Retriever (Flat Coated)	Female entire	F	E	4.42	31	No	No	NA	NA	NA	Control	NA	NA	NA	NA	NA	NA	NA	NA	NA	NA	NA	NA	NA	NA	NA	NA	NA	Once a day	Never	Never	Never	Never	Never	Never	The same	The same	The same	The same	The same	The same	37	0	0	1	4	Mixed
402	Pure-bred	Cross Breed	Male entire	M	E	4.42	46	Yes	No	NA	NA	NA	Control	NA	NA	NA	NA	NA	NA	NA	NA	NA	NA	NA	NA	NA	NA	NA	NA	NA	Never	Never	Never	Never	Never	Never	Never	The same	The same	The same	The same	The same	The same	34	0	3	4	3	Mixed
3341	Pure-bred	Cavalier King Charles Spaniel	Male neutered	M	N	4.42	11	No	No	NA	NA	NA	Control	NA	NA	NA	NA	NA	NA	NA	NA	NA	NA	NA	NA	NA	NA	NA	NA	NA	Never	Never	Never	Never	Never	Never	Never	The same	The same	The same	The same	The same	The same	34	0	0	3	3	Mixed
2572	Pure-bred	Bernese Mountain Dog	Male entire	M	E	4.42	52	Yes	No	NA	NA	NA	Control	NA	NA	NA	NA	NA	NA	NA	NA	NA	NA	NA	NA	NA	NA	NA	NA	NA	Never	Never	Never	Never	Never	Once a week	1-30% of the times	The same	The same	The same	The same	The same	The same	37	0	3	3	3	Mixed
825	Pure-bred	Whippet	Female neutered	F	N	4.42	12	Yes	No	NA	NA	NA	Control	NA	NA	NA	NA	NA	NA	NA	NA	NA	NA	NA	NA	NA	NA	NA	NA	NA	Never	Never	Never	Once a month	Never	Once a month	Never	The same	The same	The same	The same	The same	The same	36	0	3	2	3	Mixed
3641	Cross-bred	Staffordshire Bull Terrier	Male neutered	M	N	4.42	17	Yes	No	NA	NA	NA	Control	NA	NA	NA	NA	NA	NA	NA	NA	NA	NA	NA	NA	NA	NA	NA	NA	NA	Never	Once a month	Never	Never	Never	Never	Never	The same	The same	The same	The same	The same	The same	35	0	6	2	3	Mixed
406	Pure-bred	Boxer	Male entire	M	E	4.42	39	Yes	No	NA	NA	NA	Control	NA	NA	NA	NA	NA	NA	NA	NA	NA	NA	NA	NA	NA	NA	NA	NA	NA	Never	Never	Never	Never	Never	Never	Never	The same	The same	The same	The same	The same	The same	34	0	3	2	3	Mixed
845	Cross-bred	Cross Breed	Female neutered	F	N	4.42	8	Yes	No	NA	NA	NA	Control	NA	NA	NA	NA	NA	NA	NA	NA	NA	NA	NA	NA	NA	NA	NA	NA	NA	Never	Never	Never	Never	Never	Never	Never	The same	The same	The same	The same	The same	The same	34	0	0	2	3	Mixed
797	Pure-bred	Border Collie	Female neutered	F	N	4.42	16	Yes	No	NA	NA	NA	Control	NA	NA	NA	NA	NA	NA	NA	NA	NA	NA	NA	NA	NA	NA	NA	NA	NA	Never	Never	Never	Never	Never	Never	Never	The same	The same	The same	The same	The same	The same	34	0	2	2	3	Mixed
2017	Pure-bred	Rottweiler	Female neutered	F	N	4.42	44	Yes	No	NA	NA	NA	Control	NA	NA	NA	NA	NA	NA	NA	NA	NA	NA	NA	NA	NA	NA	NA	NA	NA	Never	Never	Never	Never	Never	Never	Never	Much less	Much less	Much less	Much less	Much less	The same	18	0	0	0	3	Reward only
2506	Cross-bred	Cross Breed	Male neutered	M	N	4.42	22	Yes	No	NA	NA	NA	Control	NA	NA	NA	NA	NA	NA	NA	NA	NA	NA	NA	NA	NA	NA	NA	NA	NA	Never	Never	Never	Never	Never	Never	Never	The same	The same	The same	The same	The same	The same	34	0	0	0	3	Reward only
3032	Pure-bred	Retriever (Labrador)	Female neutered	F	N	4.42	22	Yes	No	NA	NA	NA	Control	NA	NA	NA	NA	NA	NA	NA	NA	NA	NA	NA	NA	NA	NA	NA	NA	NA	Never	Never	Never	Never	Never	Never	Never	The same	The same	The same	The same	The same	The same	34	0	1	0	3	Reward only
3173	Pure-bred	Dachshund (Miniature Smooth-Haired)	Female neutered	F	N	4.42	5	Yes	No	NA	NA	NA	Control	NA	NA	NA	NA	NA	NA	NA	NA	NA	NA	NA	NA	NA	NA	NA	NA	NA	Never	Never	Never	Never	Never	Never	Never	The same	The same	The same	The same	The same	The same	34	0	5	0	3	Reward only
3271	Pure-bred	Greyhound	Male neutered	M	N	4.42	36	No	No	NA	NA	NA	Control	NA	NA	NA	NA	NA	NA	NA	NA	NA	NA	NA	NA	NA	NA	NA	NA	NA	Never	Never	Never	Never	Never	Never	Never	The same	The same	The same	The same	The same	Slightly less	35	0	0	1	2	Mixed
3835	Pure-bred	Basset Hound	Female neutered	F	N	4.42	22	No	I don't know	NA	NA	NA	Control	NA	NA	NA	NA	NA	NA	NA	NA	NA	NA	NA	NA	NA	NA	NA	NA	NA	Never	Never	Never	Never	Never	Once a day	Never	The same	The same	The same	The same	The same	The same	37	0	0	1	2	Mixed
841	Cross-bred	Cross Breed	Male neutered	M	N	4.42	30	Yes	No	NA	NA	NA	Control	NA	NA	NA	NA	NA	NA	NA	NA	NA	NA	NA	NA	NA	NA	NA	NA	NA	Never	Never	Never	Never	Never	Never	Never	The same	The same	The same	The same	The same	The same	34	0	1	0	2	Reward only
329	Pure-bred	Greyhound	Female entire	F	E	4.42	NA	NA	I don't know	NA	NA	NA	Control	NA	NA	NA	NA	NA	NA	NA	NA	NA	NA	NA	NA	NA	NA	NA	NA	NA	Once a day	Once a day	Once a week	Never	Never	Once a week	1-30% of the times	The same	The same	The same	The same	The same	The same	45	0	0	0	1	Reward only
2921	Pure-bred	Dachshund (Miniature Smooth-Haired)	Female neutered	F	N	4.5	4	Yes	No	NA	NA	NA	Control	NA	NA	NA	NA	NA	NA	NA	NA	NA	NA	NA	NA	NA	NA	NA	NA	NA	Never	Never	Never	Never	Never	Never	Never	The same	The same	The same	The same	The same	The same	34	0	4	3	4	Mixed
4562	Cross-bred	Cross Breed	Male neutered	M	N	4.5	20	No	I don't know	NA	NA	NA	Control	NA	NA	NA	NA	NA	NA	NA	NA	NA	NA	NA	NA	NA	NA	NA	NA	NA	Once a week	Never	Never	Never	Never	More than once a day	Never	The same	Much less	Much less	Much less	Much less	The same	26	0	3	3	4	Mixed
3223	Cross-bred	Cross Breed	Male neutered	M	N	4.5	13	No	No	NA	NA	NA	Control	NA	NA	NA	NA	NA	NA	NA	NA	NA	NA	NA	NA	NA	NA	NA	NA	NA	Never	Never	Never	Never	Never	Never	Never	The same	The same	The same	The same	The same	The same	34	0	3	2	4	Mixed
2923	Pure-bred	Leonberger	Female entire	F	E	4.5	44	Yes	No	NA	NA	NA	Control	NA	NA	NA	NA	NA	NA	NA	NA	NA	NA	NA	NA	NA	NA	NA	NA	NA	Never	Never	Never	Never	Never	Never	Never	The same	The same	The same	The same	The same	The same	34	0	3	1	4	Mixed
4408	Cross-bred	Cross Breed	Female neutered	F	N	4.5	8	Yes	No	NA	NA	NA	Control	NA	NA	NA	NA	NA	NA	NA	NA	NA	NA	NA	NA	NA	NA	NA	NA	NA	Never	Never	Never	Never	Never	Never	Never	The same	The same	The same	The same	The same	Slightly more	33	0	4	1	4	Mixed
4132	Pure-bred	Cross Breed	Male neutered	M	N	4.5	22	Yes	No	NA	NA	NA	Control	NA	NA	NA	NA	NA	NA	NA	NA	NA	NA	NA	NA	NA	NA	NA	NA	NA	Never	Never	Never	Never	Never	Never	Never	The same	The same	The same	The same	The same	Slightly more	33	0	5	1	4	Mixed
581	Pure-bred	Border Terrier	Male neutered	M	N	4.5	7	Yes	No	NA	NA	NA	Control	NA	NA	NA	NA	NA	NA	NA	NA	NA	NA	NA	NA	NA	NA	NA	NA	NA	Once a week	Once a week	Once a month	Never	Never	Once a month	1-30% of the times	The same	Slightly less	Slightly less	Slightly less	The same	Slightly more	36	0	5	1	4	Mixed
3655	Cross-bred	Cross Breed	Female neutered	F	N	4.5	46	Yes	No	NA	NA	NA	Control	NA	NA	NA	NA	NA	NA	NA	NA	NA	NA	NA	NA	NA	NA	NA	NA	NA	Never	Never	Never	Never	Never	Never	Never	The same	The same	The same	The same	The same	The same	34	0	0	0	4	Reward only
690	Pure-bred	Chihuahua (Smooth Coat)	Male neutered	M	N	4.5	3	Yes	No	NA	NA	NA	Control	NA	NA	NA	NA	NA	NA	NA	NA	NA	NA	NA	NA	NA	NA	NA	NA	NA	Never	Never	Never	Never	Never	Never	Never	The same	The same	The same	The same	The same	Slightly more	33	0	0	0	4	Reward only
3383	Cross-bred	Cross Breed	Male neutered	M	N	4.5	22	Yes	No	NA	NA	NA	Control	NA	NA	NA	NA	NA	NA	NA	NA	NA	NA	NA	NA	NA	NA	NA	NA	NA	Never	Never	Never	Never	Never	Never	Never	The same	The same	The same	The same	The same	The same	34	0	0	0	4	Reward only
752	Pure-bred	Cavalier King Charles Spaniel	Male neutered	M	N	4.5	9	Yes	No	NA	NA	NA	Control	NA	NA	NA	NA	NA	NA	NA	NA	NA	NA	NA	NA	NA	NA	NA	NA	NA	Never	Never	Never	Never	Never	Never	Never	The same	The same	The same	The same	The same	The same	34	0	1	3	3	Mixed
4442	Cross-bred	Cross Breed	Female neutered	F	N	4.5	21	Yes	No	NA	NA	NA	Control	NA	NA	NA	NA	NA	NA	NA	NA	NA	NA	NA	NA	NA	NA	NA	NA	NA	Never	Once a week	Never	Never	Never	Never	Never	The same	The same	The same	The same	The same	Much more	34	0	4	3	3	Mixed
3481	Cross-bred	Cross Breed	Female neutered	F	N	4.5	21	No	No	NA	NA	NA	Control	NA	NA	NA	NA	NA	NA	NA	NA	NA	NA	NA	NA	NA	NA	NA	NA	NA	Never	Never	Never	Never	Never	Never	Never	The same	The same	The same	The same	The same	Slightly more	33	0	0	3	3	Mixed
2545	Pure-bred	German Shepherd Dog	Female entire	F	E	4.5	25	No	No	NA	NA	NA	Control	NA	NA	NA	NA	NA	NA	NA	NA	NA	NA	NA	NA	NA	NA	NA	NA	NA	Never	Never	Never	Never	Never	Never	Never	Much less	Much less	Much less	Much less	Much less	The same	18	0	1	2	3	Mixed
3828	Pure-bred	Spaniel (Cocker)	Female neutered	F	N	4.5	14	Yes	No	NA	NA	NA	Control	NA	NA	NA	NA	NA	NA	NA	NA	NA	NA	NA	NA	NA	NA	NA	NA	NA	Never	Never	Never	Never	Never	Never	Never	The same	The same	The same	The same	The same	The same	34	0	4	2	3	Mixed
3249	Pure-bred	Staffordshire Bull Terrier	Male entire	M	E	4.5	NA	No	No	NA	NA	NA	Control	NA	NA	NA	NA	NA	NA	NA	NA	NA	NA	NA	NA	NA	NA	NA	NA	NA	Never	Never	Never	Never	Never	Never	Never	The same	The same	The same	The same	The same	The same	34	0	0	2	3	Mixed
2368	Cross-bred	Cross Breed	Female entire	F	E	4.5	NA	No	No	NA	NA	NA	Control	NA	NA	NA	NA	NA	NA	NA	NA	NA	NA	NA	NA	NA	NA	NA	NA	NA	Never	Never	Never	Never	Never	Never	Never	The same	The same	The same	The same	The same	The same	34	0	0	2	3	Mixed
1490	Cross-bred	Cross Breed	Female neutered	F	N	4.5	16	Yes	No	NA	NA	NA	Control	NA	NA	NA	NA	NA	NA	NA	NA	NA	NA	NA	NA	NA	NA	NA	NA	NA	Never	Never	Never	Never	Never	Once a day	Never	The same	The same	The same	The same	The same	Slightly less	38	0	0	1	3	Mixed
2769	Pure-bred	Weimaraner	Female neutered	F	N	4.5	24	Yes	I don't know	NA	NA	NA	Control	NA	NA	NA	NA	NA	NA	NA	NA	NA	NA	NA	NA	NA	NA	NA	NA	NA	Once a week	Never	Never	Never	Never	Never	Never	The same	The same	The same	The same	The same	The same	36	0	0	1	3	Mixed
2534	Pure-bred	Basset Hound	Male entire	M	E	4.5	26	Yes	No	NA	NA	NA	Control	NA	NA	NA	NA	NA	NA	NA	NA	NA	NA	NA	NA	NA	NA	NA	NA	NA	Never	Never	Never	Never	Never	Never	Never	The same	The same	The same	The same	The same	The same	34	0	0	0	3	Reward only
2498	Pure-bred	Poodle (Standard)	Female neutered	F	N	4.5	15	No	No	NA	NA	NA	Control	NA	NA	NA	NA	NA	NA	NA	NA	NA	NA	NA	NA	NA	NA	NA	NA	NA	Never	Never	Never	Never	Never	Never	Never	The same	The same	The same	The same	The same	The same	34	0	2	0	3	Reward only
37	Pure-bred	Hungarian Wire Haired Vizsla	Male entire	M	E	4.5	27	Yes	No	NA	NA	NA	Control	NA	NA	NA	NA	NA	NA	NA	NA	NA	NA	NA	NA	NA	NA	NA	NA	NA	Never	Never	Never	Never	Never	Never	Never	The same	The same	The same	The same	The same	The same	34	0	NA	0	3	Reward only
796	Pure-bred	Border Terrier	Male neutered	M	N	4.5	9	Yes	No	NA	NA	NA	Control	NA	NA	NA	NA	NA	NA	NA	NA	NA	NA	NA	NA	NA	NA	NA	NA	NA	Never	Never	Never	Never	Never	Never	1-30% of the times	The same	The same	The same	The same	The same	The same	35	0	0	0	3	Reward only
2436	Pure-bred	Whippet	Male neutered	M	N	4.5	14	Yes	No	NA	NA	NA	Control	NA	NA	NA	NA	NA	NA	NA	NA	NA	NA	NA	NA	NA	NA	NA	NA	NA	Never	Never	Never	Never	Never	Never	Never	The same	The same	The same	The same	The same	Slightly more	33	0	0	0	3	Reward only
2437	Pure-bred	English Toy Terrier (Black & Tan)	Male neutered	M	N	4.5	6	Yes	No	NA	NA	NA	Control	NA	NA	NA	NA	NA	NA	NA	NA	NA	NA	NA	NA	NA	NA	NA	NA	NA	Never	Never	Never	Never	Never	Never	Never	The same	The same	The same	The same	The same	Slightly more	33	0	0	0	3	Reward only
1816	Cross-bred	Cross Breed	Female neutered	F	N	4.5	19	No	No	NA	NA	NA	Control	NA	NA	NA	NA	NA	NA	NA	NA	NA	NA	NA	NA	NA	NA	NA	NA	NA	Never	Never	Never	Never	Never	Never	Never	The same	The same	The same	The same	The same	The same	34	0	0	3	2	Mixed
2427	Pure-bred	Leonberger	Male neutered	M	N	4.5	60	Yes	No	NA	NA	NA	Control	NA	NA	NA	NA	NA	NA	NA	NA	NA	NA	NA	NA	NA	NA	NA	NA	NA	Never	Never	Never	Never	Never	Never	Never	The same	The same	The same	The same	The same	The same	34	0	0	2	2	Mixed
3015	Cross-bred	Cross Breed	Male neutered	M	N	4.5	11	Yes	No	NA	NA	NA	Control	NA	NA	NA	NA	NA	NA	NA	NA	NA	NA	NA	NA	NA	NA	NA	NA	NA	Never	Never	Never	Never	Once a week	Once a week	Never	The same	The same	The same	The same	The same	The same	38	0	4	2	2	Mixed
3311	Cross-bred	Cross Breed	Male neutered	M	N	4.5	23	Yes	No	NA	NA	NA	Control	NA	NA	NA	NA	NA	NA	NA	NA	NA	NA	NA	NA	NA	NA	NA	NA	NA	Never	Never	Never	Never	Never	Never	Never	The same	The same	The same	The same	The same	The same	34	0	0	1	2	Mixed
3169	Pure-bred	Lhasa Apso	Female neutered	F	N	4.5	9	Yes	No	NA	NA	NA	Control	NA	NA	NA	NA	NA	NA	NA	NA	NA	NA	NA	NA	NA	NA	NA	NA	NA	Never	Never	Never	Never	Never	Never	Never	The same	The same	The same	The same	The same	The same	34	0	0	1	2	Mixed
2350	Pure-bred	Spaniel (Cocker)	Female neutered	F	N	4.5	11	Yes	No	NA	NA	NA	Control	NA	NA	NA	NA	NA	NA	NA	NA	NA	NA	NA	NA	NA	NA	NA	NA	NA	Never	Never	Never	Never	Never	Never	Never	The same	The same	The same	The same	The same	The same	34	0	2	1	2	Mixed
133	Cross-bred	Affenpinscher	Female neutered	F	N	4.5	7	No	No	NA	NA	NA	Control	NA	NA	NA	NA	NA	NA	NA	NA	NA	NA	NA	NA	NA	NA	NA	NA	NA	Never	Never	Never	Never	Never	Once a month	Never	The same	The same	The same	Much less	The same	The same	31	0	0	1	2	Mixed
708	Pure-bred	Pointer	Male neutered	M	N	4.5	27	Yes	No	NA	NA	NA	Control	NA	NA	NA	NA	NA	NA	NA	NA	NA	NA	NA	NA	NA	NA	NA	NA	NA	Never	Never	Never	Never	Never	Once a week	1-30% of the times	Much less	Much less	Much less	The same	Much less	Slightly more	24	0	0	1	2	Mixed
4142	Pure-bred	Chihuahua (Smooth Coat)	Male entire	M	E	4.5	3	Yes	No	NA	NA	NA	Control	NA	NA	NA	NA	NA	NA	NA	NA	NA	NA	NA	NA	NA	NA	NA	NA	NA	Never	Never	Never	Never	Never	Never	Never	Much less	Much less	Slightly more	Much less	Much less	The same	21	0	2	1	2	Mixed
4650	Cross-bred	Cross Breed	Male neutered	M	N	4.5	37	Yes	No	NA	NA	NA	Control	NA	NA	NA	NA	NA	NA	NA	NA	NA	NA	NA	NA	NA	NA	NA	NA	NA	Never	Never	Never	Never	Never	Never	Never	The same	The same	The same	The same	The same	The same	34	0	NA	0	2	Reward only
1614	Cross-bred	Belgian Shepherd Dog (Tervueren)	Male entire	M	E	4.5	28	No	No	NA	NA	NA	Control	NA	NA	NA	NA	NA	NA	NA	NA	NA	NA	NA	NA	NA	NA	NA	NA	NA	Never	Never	Never	Never	Never	More than once a day	Never	The same	The same	The same	The same	The same	The same	38	0	NA	0	0	NA
3764	Pure-bred	Retriever (Golden)	Male entire	M	E	4.5	37	Yes	No	NA	NA	NA	Control	NA	NA	NA	NA	NA	NA	NA	NA	NA	NA	NA	NA	NA	NA	NA	NA	NA	Never	Never	Never	Never	Never	Never	Never	The same	The same	The same	The same	The same	The same	34	0	NA	0	0	NA
1950	Pure-bred	Picardy Sheepdog	Male neutered	M	N	4.58	31	No	No	NA	NA	NA	Control	NA	NA	NA	NA	NA	NA	NA	NA	NA	NA	NA	NA	NA	NA	NA	NA	NA	Never	Once a day	Never	Never	Never	Never	Never	The same	Slightly less	The same	The same	The same	Slightly less	37	0	NA	3	4	Mixed
1810	Cross-bred	Cross Breed	Female neutered	F	N	4.58	20	No	No	NA	NA	NA	Control	NA	NA	NA	NA	NA	NA	NA	NA	NA	NA	NA	NA	NA	NA	NA	NA	NA	Never	Never	Never	Never	Never	Never	Never	The same	The same	The same	The same	The same	The same	34	0	2	3	4	Mixed
3566	Pure-bred	Cavalier King Charles Spaniel	Male neutered	M	N	4.58	9	Yes	No	NA	NA	NA	Control	NA	NA	NA	NA	NA	NA	NA	NA	NA	NA	NA	NA	NA	NA	NA	NA	NA	Never	Never	Never	Never	Never	Never	Never	The same	The same	The same	The same	The same	The same	34	0	0	2	4	Mixed
3670	Pure-bred	Rhodesian Ridgeback	Male entire	M	E	4.58	41	Yes	No	NA	NA	NA	Control	NA	NA	NA	NA	NA	NA	NA	NA	NA	NA	NA	NA	NA	NA	NA	NA	NA	Never	Never	Never	Never	Never	Never	Never	The same	The same	The same	The same	The same	Slightly more	33	0	0	1	4	Mixed
4110	Pure-bred	Retriever (Golden)	Male entire	M	E	4.58	38	Yes	No	NA	NA	NA	Control	NA	NA	NA	NA	NA	NA	NA	NA	NA	NA	NA	NA	NA	NA	NA	NA	NA	Never	Never	Never	Never	Never	Never	Never	The same	The same	The same	The same	The same	Much less	36	0	NA	1	4	Mixed
4371	Pure-bred	Border Collie	Female neutered	F	N	4.58	13	Yes	No	NA	NA	NA	Control	NA	NA	NA	NA	NA	NA	NA	NA	NA	NA	NA	NA	NA	NA	NA	NA	NA	Never	Never	Never	Never	Never	Never	Never	The same	The same	The same	The same	The same	The same	34	0	3	1	4	Mixed
4227	Pure-bred	Border Collie	Male neutered	M	N	4.58	19	Yes	No	NA	NA	NA	Control	NA	NA	NA	NA	NA	NA	NA	NA	NA	NA	NA	NA	NA	NA	NA	NA	NA	Never	Never	Never	Never	Never	Never	Never	The same	The same	The same	The same	The same	The same	34	0	4	1	4	Mixed
344	Pure-bred	Cavalier King Charles Spaniel	Female neutered	F	N	4.58	9	No	No	NA	NA	NA	Control	NA	NA	NA	NA	NA	NA	NA	NA	NA	NA	NA	NA	NA	NA	NA	NA	NA	Never	Never	Never	Never	Never	Once a month	Never	The same	The same	The same	The same	The same	The same	35	0	0	0	4	Reward only
2665	Pure-bred	Border Collie	Male neutered	M	N	4.58	15	Yes	No	NA	NA	NA	Control	NA	NA	NA	NA	NA	NA	NA	NA	NA	NA	NA	NA	NA	NA	NA	NA	NA	Never	Never	Never	Never	Never	Never	Never	The same	The same	The same	The same	The same	The same	34	0	2	0	4	Reward only
1610	Cross-bred	Belgian Shepherd Dog (Tervueren)	Male entire	M	E	4.58	28	No	No	NA	NA	NA	Control	NA	NA	NA	NA	NA	NA	NA	NA	NA	NA	NA	NA	NA	NA	NA	NA	NA	Never	Never	Never	Never	Never	More than once a day	Never	The same	The same	The same	The same	The same	The same	38	0	0	4	3	Mixed
1234	Pure-bred	Retriever (Labrador)	Male entire	M	E	4.58	4	No	No	NA	NA	NA	Control	NA	NA	NA	NA	NA	NA	NA	NA	NA	NA	NA	NA	NA	NA	NA	NA	NA	Never	Never	Never	Never	Never	Never	Never	The same	The same	The same	The same	The same	The same	34	0	0	4	3	Mixed
4541	Pure-bred	Jack Russell Terrier	Male neutered	M	N	4.58	7	Yes	No	NA	NA	NA	Control	NA	NA	NA	NA	NA	NA	NA	NA	NA	NA	NA	NA	NA	NA	NA	NA	NA	Never	Never	Never	Never	Never	Never	Never	The same	The same	The same	The same	The same	The same	34	0	0	2	3	Mixed
836	Pure-bred	Dogue de Bordeaux	Male neutered	M	N	4.58	60	Yes	No	NA	NA	NA	Control	NA	NA	NA	NA	NA	NA	NA	NA	NA	NA	NA	NA	NA	NA	NA	NA	NA	Never	Never	Never	Never	Never	Never	Never	The same	The same	The same	The same	The same	The same	34	0	0	2	3	Mixed
1947	Pure-bred	Cavalier King Charles Spaniel	Male neutered	M	N	4.58	19	Yes	No	NA	NA	NA	Control	NA	NA	NA	NA	NA	NA	NA	NA	NA	NA	NA	NA	NA	NA	NA	NA	NA	Never	Never	Never	Never	Never	Never	Never	The same	The same	The same	The same	The same	Slightly more	33	0	0	2	3	Mixed
3245	Pure-bred	Pug	Female neutered	F	N	4.58	9	Yes	Yes	NA	NA	NA	Control	NA	NA	NA	NA	NA	NA	NA	NA	NA	NA	NA	NA	NA	NA	NA	NA	NA	Never	Never	Never	Never	Never	Never	Never	Much less	Much less	Much less	Much less	Much less	The same	18	0	0	2	3	Mixed
2491	Pure-bred	Jack Russell Terrier	Female entire	F	E	4.58	8	No	Yes	NA	NA	NA	Control	NA	NA	NA	NA	NA	NA	NA	NA	NA	NA	NA	NA	NA	NA	NA	NA	NA	Never	Never	Never	Never	Never	Never	Never	The same	The same	The same	The same	The same	The same	34	0	0	1	3	Mixed
1075	Pure-bred	Boxer	Female neutered	F	N	4.58	30	Yes	No	NA	NA	NA	Control	NA	NA	NA	NA	NA	NA	NA	NA	NA	NA	NA	NA	NA	NA	NA	NA	NA	Never	Never	Never	Never	Never	Never	Never	The same	The same	The same	The same	The same	Slightly less	35	0	0	0	3	Reward only
4344	Cross-bred	Border Collie	Male neutered	M	N	4.58	18	Yes	No	NA	NA	NA	Control	NA	NA	NA	NA	NA	NA	NA	NA	NA	NA	NA	NA	NA	NA	NA	NA	NA	Never	Never	Never	Never	Never	Never	Never	The same	The same	The same	The same	The same	The same	34	0	4	0	3	Reward only
4426	Pure-bred	Australian Cattle Dog	Male entire	M	E	4.58	23	Yes	No	NA	NA	NA	Control	NA	NA	NA	NA	NA	NA	NA	NA	NA	NA	NA	NA	NA	NA	NA	NA	NA	Never	Never	Never	Never	Never	Once a month	1-30% of the times	The same	The same	The same	The same	The same	The same	36	0	0	0	3	Reward only
3388	Cross-bred	Cross Breed	Male neutered	M	N	4.58	15	Yes	No	NA	NA	NA	Control	NA	NA	NA	NA	NA	NA	NA	NA	NA	NA	NA	NA	NA	NA	NA	NA	NA	Never	Never	Never	Never	Never	Once a month	Never	The same	The same	The same	The same	The same	The same	35	0	0	3	2	Mixed
2718	Pure-bred	Giant Schnauzer	Male entire	M	E	4.58	34	Yes	No	NA	NA	NA	Control	NA	NA	NA	NA	NA	NA	NA	NA	NA	NA	NA	NA	NA	NA	NA	NA	NA	Never	Never	Never	Never	Never	Never	Never	The same	The same	The same	The same	The same	The same	34	0	NA	3	2	Mixed
2747	Pure-bred	German Shepherd Dog	Male neutered	M	N	4.58	42	Yes	No	NA	NA	NA	Control	NA	NA	NA	NA	NA	NA	NA	NA	NA	NA	NA	NA	NA	NA	NA	NA	NA	Never	Never	Never	Never	Never	Never	Never	The same	The same	The same	The same	The same	The same	34	0	0	1	2	Mixed
3946	Cross-bred	Australian Cattle Dog	Male neutered	M	N	4.58	20	No	I don't know	NA	NA	NA	Control	NA	NA	NA	NA	NA	NA	NA	NA	NA	NA	NA	NA	NA	NA	NA	NA	NA	Never	Never	Never	Never	Never	Never	Never	Much less	Much less	Much less	Much less	Much less	The same	18	0	2	1	2	Mixed
4078	Cross-bred	Cross Breed	Female neutered	F	N	4.58	29	Yes	Yes	NA	NA	NA	Control	NA	NA	NA	NA	NA	NA	NA	NA	NA	NA	NA	NA	NA	NA	NA	NA	NA	Once a day	Once a week	Never	Never	Once a month	Never	Never	Much more	The same	The same	The same	The same	Slightly more	41	0	0	0	2	Reward only
3617	Cross-bred	Cross Breed	Female neutered	F	N	4.58	4	No	No	NA	NA	NA	Control	NA	NA	NA	NA	NA	NA	NA	NA	NA	NA	NA	NA	NA	NA	NA	NA	NA	Never	Never	Never	Never	Never	Never	Never	The same	The same	The same	The same	The same	The same	34	0	0	0	2	Reward only
2175	Pure-bred	Border Collie	Male entire	M	E	4.58	20	No	No	NA	NA	NA	Control	NA	NA	NA	NA	NA	NA	NA	NA	NA	NA	NA	NA	NA	NA	NA	NA	NA	Never	Never	Never	Never	Never	Never	Never	Much less	Much less	Much less	Much less	Much less	The same	18	0	0	3	1	Mixed
2892	Pure-bred	Greyhound	Female neutered	F	N	4.58	30	Yes	No	NA	NA	NA	Control	NA	NA	NA	NA	NA	NA	NA	NA	NA	NA	NA	NA	NA	NA	NA	NA	NA	Never	Never	Never	Never	Never	Never	31-60% of the times	The same	The same	The same	The same	The same	The same	36	0	0	0	0	NA
2056	Cross-bred	Cross Breed	Male neutered	M	N	4.58	20	Yes	No	NA	NA	NA	Control	NA	NA	NA	NA	NA	NA	NA	NA	NA	NA	NA	NA	NA	NA	NA	NA	NA	Never	Never	Never	Never	Never	Never	Never	The same	The same	The same	The same	The same	The same	34	0	NA	0	0	NA
3300	Cross-bred	Cross Breed	Male neutered	M	N	4.58	28	No	No	NA	NA	NA	Control	NA	NA	NA	NA	NA	NA	NA	NA	NA	NA	NA	NA	NA	NA	NA	NA	NA	Never	Never	Never	Never	Never	Never	Never	The same	The same	The same	The same	The same	The same	34	0	NA	0	0	NA
4535	Cross-bred	Cross Breed	Male neutered	M	N	4.67	39	No	No	NA	NA	NA	Control	NA	NA	NA	NA	NA	NA	NA	NA	NA	NA	NA	NA	NA	NA	NA	NA	NA	Never	Never	Never	Never	Never	Once a week	Never	The same	The same	The same	The same	The same	Slightly less	37	0	1	4	4	Mixed
4505	Pure-bred	Border Collie	Male neutered	M	N	4.67	17	Yes	No	NA	NA	NA	Control	NA	NA	NA	NA	NA	NA	NA	NA	NA	NA	NA	NA	NA	NA	NA	NA	NA	Never	Never	Never	Never	Never	Never	1-30% of the times	The same	The same	The same	The same	The same	The same	35	0	5	2	4	Mixed
4378	Cross-bred	Cross Breed	Male neutered	M	N	4.67	10	No	No	NA	NA	NA	Control	NA	NA	NA	NA	NA	NA	NA	NA	NA	NA	NA	NA	NA	NA	NA	NA	NA	Never	Never	Never	Never	Never	Never	Never	The same	The same	The same	Slightly more	The same	Slightly more	35	0	1	2	4	Mixed
4115	Pure-bred	Bearded Collie	Female entire	F	E	4.67	20	No	No	NA	NA	NA	Control	NA	NA	NA	NA	NA	NA	NA	NA	NA	NA	NA	NA	NA	NA	NA	NA	NA	Never	Never	Never	Never	Never	Never	Never	The same	The same	The same	The same	The same	The same	34	0	6	0	4	Reward only
3559	Pure-bred	Retriever (Labrador)	Female neutered	F	N	4.67	30	Yes	I don't know	NA	NA	NA	Control	NA	NA	NA	NA	NA	NA	NA	NA	NA	NA	NA	NA	NA	NA	NA	NA	NA	Never	Never	Never	Never	Never	Never	Never	The same	The same	The same	The same	The same	Slightly more	33	0	2	0	4	Reward only
4384	Pure-bred	Jack Russell Terrier	Male neutered	M	N	4.67	12	Yes	Yes	NA	NA	NA	Control	NA	NA	NA	NA	NA	NA	NA	NA	NA	NA	NA	NA	NA	NA	NA	NA	NA	Never	Never	Never	Never	Never	Never	Never	The same	The same	The same	The same	The same	Slightly more	33	0	0	4	3	Mixed
4355	Pure-bred	Border Collie	Female neutered	F	N	4.67	15	Yes	No	NA	NA	NA	Control	NA	NA	NA	NA	NA	NA	NA	NA	NA	NA	NA	NA	NA	NA	NA	NA	NA	Never	Never	Never	Never	Never	More than once a day	1-30% of the times	The same	The same	Much less	The same	The same	Slightly less	38	0	2	3	3	Mixed
3436	Pure-bred	Bulldog	Female entire	F	E	4.67	25	No	No	NA	NA	NA	Control	NA	NA	NA	NA	NA	NA	NA	NA	NA	NA	NA	NA	NA	NA	NA	NA	NA	Never	Never	Never	Never	Never	Never	Never	The same	The same	The same	The same	The same	The same	34	0	4	2	3	Mixed
3689	Pure-bred	German Shepherd Dog	Male neutered	M	N	4.67	40	Yes	No	NA	NA	NA	Control	NA	NA	NA	NA	NA	NA	NA	NA	NA	NA	NA	NA	NA	NA	NA	NA	NA	Never	Never	Never	Never	Never	Never	Never	The same	The same	The same	The same	The same	The same	34	0	NA	2	3	Mixed
1068	Cross-bred	Cross Breed	Male neutered	M	N	4.67	20	Yes	No	NA	NA	NA	Control	NA	NA	NA	NA	NA	NA	NA	NA	NA	NA	NA	NA	NA	NA	NA	NA	NA	Never	Never	Never	Never	Never	Never	Never	The same	The same	The same	The same	The same	Slightly less	35	0	4	1	3	Mixed
2306	Pure-bred	Staffordshire Bull Terrier	Female neutered	F	N	4.67	21	No	No	NA	NA	NA	Control	NA	NA	NA	NA	NA	NA	NA	NA	NA	NA	NA	NA	NA	NA	NA	NA	NA	Never	Never	Never	Never	Never	Never	Never	The same	The same	The same	The same	The same	Slightly more	33	0	0	1	3	Mixed
3478	Pure-bred	Retriever (Golden)	Female neutered	F	N	4.67	24	No	No	NA	NA	NA	Control	NA	NA	NA	NA	NA	NA	NA	NA	NA	NA	NA	NA	NA	NA	NA	NA	NA	Never	Never	Never	Never	Never	Never	Never	Much less	Much less	Much less	Much less	Much less	The same	18	0	0	1	3	Mixed
4376	Cross-bred	Cross Breed	Male neutered	M	N	4.67	36	No	No	NA	NA	NA	Control	NA	NA	NA	NA	NA	NA	NA	NA	NA	NA	NA	NA	NA	NA	NA	NA	NA	Never	Never	Never	Never	Never	Never	Never	The same	The same	The same	The same	The same	The same	34	0	3	0	3	Reward only
4362	Pure-bred	Border Terrier	Female neutered	F	N	4.67	5	Yes	No	NA	NA	NA	Control	NA	NA	NA	NA	NA	NA	NA	NA	NA	NA	NA	NA	NA	NA	NA	NA	NA	Never	Never	Never	Never	Never	Never	Never	The same	The same	The same	The same	The same	The same	34	0	4	0	3	Reward only
3979	Cross-bred	Cross Breed	Female neutered	F	N	4.67	34	Yes	No	NA	NA	NA	Control	NA	NA	NA	NA	NA	NA	NA	NA	NA	NA	NA	NA	NA	NA	NA	NA	NA	Never	Never	Never	Never	Never	Never	Never	Much less	Much less	Much less	Much less	Much less	The same	18	0	0	0	3	Reward only
2517	Pure-bred	Retriever (Golden)	Male entire	M	E	4.67	36	Yes	No	NA	NA	NA	Control	NA	NA	NA	NA	NA	NA	NA	NA	NA	NA	NA	NA	NA	NA	NA	NA	NA	Never	Never	Never	Never	Never	Never	Never	The same	The same	The same	The same	The same	The same	34	0	3	0	3	Reward only
2356	Pure-bred	Miniature Schnauzer	Female neutered	F	N	4.67	7	Yes	No	NA	NA	NA	Control	NA	NA	NA	NA	NA	NA	NA	NA	NA	NA	NA	NA	NA	NA	NA	NA	NA	Never	Never	Never	Never	Never	Once a day	Never	The same	The same	The same	The same	The same	The same	37	0	0	4	2	Mixed
3635	Pure-bred	Retriever (Labrador)	Female neutered	F	N	4.67	23	Yes	No	NA	NA	NA	Control	NA	NA	NA	NA	NA	NA	NA	NA	NA	NA	NA	NA	NA	NA	NA	NA	NA	Never	Never	Never	Never	Never	Never	1-30% of the times	The same	The same	The same	The same	The same	Slightly more	34	0	2	3	2	Mixed
2951	Pure-bred	Dachshund (Smooth-Haired)	Male entire	M	E	4.67	17	Yes	No	NA	NA	NA	Control	NA	NA	NA	NA	NA	NA	NA	NA	NA	NA	NA	NA	NA	NA	NA	NA	NA	Never	Never	Never	Never	Never	Once a month	Never	The same	The same	The same	The same	The same	The same	35	0	4	3	2	Mixed
3860	Pure-bred	Pug	Female neutered	F	N	4.67	10	Yes	No	NA	NA	NA	Control	NA	NA	NA	NA	NA	NA	NA	NA	NA	NA	NA	NA	NA	NA	NA	NA	NA	Never	Never	Never	Never	Never	Never	Never	Much less	Much less	Much less	Much less	Much less	Much less	20	0	3	2	2	Mixed
1404	Pure-bred	Cavalier King Charles Spaniel	Female neutered	F	N	4.67	10	No	No	NA	NA	NA	Control	NA	NA	NA	NA	NA	NA	NA	NA	NA	NA	NA	NA	NA	NA	NA	NA	NA	Never	Never	Never	Never	Never	Never	Never	The same	The same	The same	The same	The same	Slightly less	35	0	0	1	2	Mixed
3297	Cross-bred	Cross Breed	Male neutered	M	N	4.67	28	No	No	NA	NA	NA	Control	NA	NA	NA	NA	NA	NA	NA	NA	NA	NA	NA	NA	NA	NA	NA	NA	NA	Never	Never	Never	Never	Never	Never	Never	The same	The same	The same	The same	The same	The same	34	0	1	4	1	Mixed
4533	Pure-bred	Yorkshire Terrier	Male entire	M	E	4.75	18	No	No	NA	NA	NA	Control	NA	NA	NA	NA	NA	NA	NA	NA	NA	NA	NA	NA	NA	NA	NA	NA	NA	Never	Never	Never	Never	Never	Never	Never	The same	The same	The same	The same	The same	The same	34	0	7	3	4	Mixed
4092	Pure-bred	Border Collie	Female neutered	F	N	4.75	19	Yes	No	NA	NA	NA	Control	NA	NA	NA	NA	NA	NA	NA	NA	NA	NA	NA	NA	NA	NA	NA	NA	NA	More than once a day	Once a month	Never	Never	Never	Never	Never	The same	The same	The same	The same	The same	Slightly more	38	0	6	3	4	Mixed
3694	Cross-bred	Cross Breed	Male neutered	M	N	4.75	12	Yes	No	NA	NA	NA	Control	NA	NA	NA	NA	NA	NA	NA	NA	NA	NA	NA	NA	NA	NA	NA	NA	NA	Never	Never	Never	Never	Never	Once a month	1-30% of the times	The same	The same	The same	The same	The same	Slightly less	37	0	0	2	4	Mixed
3838	Cross-bred	Cross Breed	Female neutered	F	N	4.75	16	No	No	NA	NA	NA	Control	NA	NA	NA	NA	NA	NA	NA	NA	NA	NA	NA	NA	NA	NA	NA	NA	NA	Never	Never	Never	Never	Never	Never	Never	The same	The same	The same	The same	The same	The same	34	0	3	1	4	Mixed
4685	Pure-bred	Border Collie	Male neutered	M	N	4.75	20	Yes	No	NA	NA	NA	Control	NA	NA	NA	NA	NA	NA	NA	NA	NA	NA	NA	NA	NA	NA	NA	NA	NA	Never	Never	Never	Never	Never	Never	Never	The same	The same	The same	The same	The same	The same	34	0	NA	1	4	Mixed
2240	Pure-bred	Border Collie	Female neutered	F	N	4.75	29	No	No	NA	NA	NA	Control	NA	NA	NA	NA	NA	NA	NA	NA	NA	NA	NA	NA	NA	NA	NA	NA	NA	Never	Never	Never	Never	Never	Never	Never	The same	The same	The same	The same	The same	The same	34	0	0	4	3	Mixed
2402	Pure-bred	Spaniel (Cocker)	Male neutered	M	N	4.75	18	Yes	No	NA	NA	NA	Control	NA	NA	NA	NA	NA	NA	NA	NA	NA	NA	NA	NA	NA	NA	NA	NA	NA	Never	Never	Never	Never	Never	Never	Never	The same	The same	The same	The same	The same	The same	34	0	0	2	3	Mixed
2516	Pure-bred	Retriever (Golden)	Male neutered	M	N	4.75	36	Yes	No	NA	NA	NA	Control	NA	NA	NA	NA	NA	NA	NA	NA	NA	NA	NA	NA	NA	NA	NA	NA	NA	Never	Never	Never	Never	Never	Never	Never	The same	The same	The same	The same	The same	Slightly more	33	0	0	2	3	Mixed
3254	Pure-bred	Staffordshire Bull Terrier	Female entire	F	E	4.75	5	Yes	No	NA	NA	NA	Control	NA	NA	NA	NA	NA	NA	NA	NA	NA	NA	NA	NA	NA	NA	NA	NA	NA	Never	Never	Never	Never	Once a month	Never	Never	Much less	Much less	Much less	Much less	Much less	Much less	21	0	0	2	3	Mixed
2982	Pure-bred	Boxer	Male neutered	M	N	4.75	40	Yes	No	NA	NA	NA	Control	NA	NA	NA	NA	NA	NA	NA	NA	NA	NA	NA	NA	NA	NA	NA	NA	NA	Never	Never	Never	Never	Never	Once a week	1-30% of the times	The same	The same	The same	The same	The same	The same	37	0	0	1	3	Mixed
4598	Pure-bred	Spaniel (English Springer)	Female entire	F	E	4.75	15	No	No	NA	NA	NA	Control	NA	NA	NA	NA	NA	NA	NA	NA	NA	NA	NA	NA	NA	NA	NA	NA	NA	Never	Never	Never	Never	Never	Never	Never	The same	The same	The same	The same	The same	The same	34	0	3	1	3	Mixed
4179	Pure-bred	Collie (Smooth)	Male neutered	M	N	4.75	20	Yes	No	NA	NA	NA	Control	NA	NA	NA	NA	NA	NA	NA	NA	NA	NA	NA	NA	NA	NA	NA	NA	NA	More than once a day	Never	Never	Never	Never	Never	1-30% of the times	The same	The same	The same	The same	The same	The same	39	0	3	1	3	Mixed
4597	Pure-bred	Border Collie	Female neutered	F	N	4.75	20	Yes	No	NA	NA	NA	Control	NA	NA	NA	NA	NA	NA	NA	NA	NA	NA	NA	NA	NA	NA	NA	NA	NA	Never	Never	Never	Never	Never	Never	Never	The same	The same	The same	The same	The same	Much more	32	0	2	1	3	Mixed
3850	Pure-bred	Cavalier King Charles Spaniel	Female neutered	F	N	4.75	10	Yes	No	NA	NA	NA	Control	NA	NA	NA	NA	NA	NA	NA	NA	NA	NA	NA	NA	NA	NA	NA	NA	NA	Never	Never	Never	Never	Never	Never	Never	The same	The same	The same	The same	The same	The same	34	0	0	0	3	Reward only
4013	Cross-bred	Cross Breed	Female neutered	F	N	4.75	13	Yes	No	NA	NA	NA	Control	NA	NA	NA	NA	NA	NA	NA	NA	NA	NA	NA	NA	NA	NA	NA	NA	NA	Never	Never	Never	Never	Never	Never	Never	The same	The same	The same	The same	The same	The same	34	0	2	0	3	Reward only
924	Pure-bred	Rottweiler	Male neutered	M	N	4.75	41	No	No	NA	NA	NA	Control	NA	NA	NA	NA	NA	NA	NA	NA	NA	NA	NA	NA	NA	NA	NA	NA	NA	Never	Never	Never	Never	Never	Never	Never	The same	The same	The same	The same	The same	Slightly less	35	0	1	3	2	Mixed
2030	Pure-bred	Basset Hound	Male neutered	M	N	4.75	24	Yes	No	NA	NA	NA	Control	NA	NA	NA	NA	NA	NA	NA	NA	NA	NA	NA	NA	NA	NA	NA	NA	NA	Never	Never	Never	Never	Never	Never	Never	The same	The same	The same	The same	The same	Slightly less	35	0	1	2	2	Mixed
700	Pure-bred	Bulldog	Female entire	F	E	4.75	22	Yes	No	NA	NA	NA	Control	NA	NA	NA	NA	NA	NA	NA	NA	NA	NA	NA	NA	NA	NA	NA	NA	NA	Never	Never	Never	Never	Never	Never	1-30% of the times	Much less	Much less	Much less	The same	Much less	The same	23	0	0	1	2	Mixed
1521	Pure-bred	Picardy Sheepdog	Female entire	F	E	4.75	23	Yes	No	NA	NA	NA	Control	NA	NA	NA	NA	NA	NA	NA	NA	NA	NA	NA	NA	NA	NA	NA	NA	NA	Never	Never	Never	Never	Never	Once a month	1-30% of the times	Much less	Much less	Much less	The same	Much less	The same	24	0	0	1	2	Mixed
2136	Pure-bred	Dachshund (Miniature Smooth-Haired)	Female entire	F	E	4.75	6	Yes	No	NA	NA	NA	Control	NA	NA	NA	NA	NA	NA	NA	NA	NA	NA	NA	NA	NA	NA	NA	NA	NA	Never	Never	Never	Never	Never	Never	Never	The same	The same	The same	The same	The same	The same	34	0	2	1	2	Mixed
710	Pure-bred	Border Terrier	Male neutered	M	N	4.75	12	Yes	No	NA	NA	NA	Control	NA	NA	NA	NA	NA	NA	NA	NA	NA	NA	NA	NA	NA	NA	NA	NA	NA	Never	Never	Never	Never	Never	Never	Never	The same	The same	The same	The same	The same	The same	34	0	0	0	2	Reward only
2963	Pure-bred	German Shepherd Dog	Female neutered	F	N	4.75	60	No	No	NA	NA	NA	Control	NA	NA	NA	NA	NA	NA	NA	NA	NA	NA	NA	NA	NA	NA	NA	NA	NA	Never	Never	Never	Never	Never	Never	Never	The same	The same	The same	The same	The same	The same	34	0	2	0	2	Reward only
2210	Pure-bred	Swedish Vallhund	Female entire	F	E	4.83	14	Yes	No	NA	NA	NA	Control	NA	NA	NA	NA	NA	NA	NA	NA	NA	NA	NA	NA	NA	NA	NA	NA	NA	Never	Never	Never	Never	Never	Never	Never	The same	The same	The same	The same	The same	The same	34	0	5	3	4	Mixed
4507	Pure-bred	Border Collie	Male neutered	M	N	4.83	14	Yes	No	NA	NA	NA	Control	NA	NA	NA	NA	NA	NA	NA	NA	NA	NA	NA	NA	NA	NA	NA	NA	NA	Never	Never	Never	Never	Never	Once a month	1-30% of the times	The same	The same	The same	The same	The same	The same	36	0	5	3	4	Mixed
1060	Pure-bred	Large Munsterlander	Female neutered	F	N	4.83	26	Yes	No	NA	NA	NA	Control	NA	NA	NA	NA	NA	NA	NA	NA	NA	NA	NA	NA	NA	NA	NA	NA	NA	Never	Never	Never	Never	Never	Never	Never	The same	The same	The same	The same	The same	The same	34	0	4	3	4	Mixed
3078	Pure-bred	Siberian Husky	Female neutered	F	N	4.83	22	Yes	No	NA	NA	NA	Control	NA	NA	NA	NA	NA	NA	NA	NA	NA	NA	NA	NA	NA	NA	NA	NA	NA	Never	Never	Never	Never	Never	Never	Never	The same	The same	The same	The same	The same	The same	34	0	0	3	4	Mixed
3345	Pure-bred	Spaniel (Cocker)	Male neutered	M	N	4.83	13	Yes	No	NA	NA	NA	Control	NA	NA	NA	NA	NA	NA	NA	NA	NA	NA	NA	NA	NA	NA	NA	NA	NA	Never	Never	Never	Never	Never	Never	Never	The same	The same	The same	The same	The same	The same	34	0	0	2	4	Mixed
1552	Cross-bred	Cross Breed	Female neutered	F	N	4.83	13	Yes	No	NA	NA	NA	Control	NA	NA	NA	NA	NA	NA	NA	NA	NA	NA	NA	NA	NA	NA	NA	NA	NA	Never	Never	Never	Never	Never	Never	Never	The same	The same	The same	The same	The same	The same	34	0	1	2	4	Mixed
722	Cross-bred	Cross Breed	Female neutered	F	N	4.83	6	No	No	NA	NA	NA	Control	NA	NA	NA	NA	NA	NA	NA	NA	NA	NA	NA	NA	NA	NA	NA	NA	NA	More than once a day	Never	Never	Never	Never	Never	Never	The same	The same	The same	The same	The same	The same	38	0	2	1	4	Mixed
3213	Pure-bred	Spaniel (Cocker)	Female neutered	F	N	4.83	9	Yes	No	NA	NA	NA	Control	NA	NA	NA	NA	NA	NA	NA	NA	NA	NA	NA	NA	NA	NA	NA	NA	NA	Never	Never	Never	Never	Never	Once a week	Never	The same	The same	The same	The same	The same	The same	36	0	4	1	4	Mixed
3721	Cross-bred	Cross Breed	Male entire	M	E	4.83	27	Yes	No	NA	NA	NA	Control	NA	NA	NA	NA	NA	NA	NA	NA	NA	NA	NA	NA	NA	NA	NA	NA	NA	Once a month	Never	Never	Never	Never	Never	Never	The same	The same	The same	The same	The same	Slightly more	34	0	2	1	4	Mixed
422	Cross-bred	Cross Breed	Male neutered	M	N	4.83	18	No	No	NA	NA	NA	Control	NA	NA	NA	NA	NA	NA	NA	NA	NA	NA	NA	NA	NA	NA	NA	NA	NA	Never	Never	Never	Never	Never	Once a day	Never	The same	The same	The same	The same	The same	The same	37	0	0	4	3	Mixed
4662	Pure-bred	Staffordshire Bull Terrier	Female neutered	F	N	4.83	19	Yes	No	NA	NA	NA	Control	NA	NA	NA	NA	NA	NA	NA	NA	NA	NA	NA	NA	NA	NA	NA	NA	NA	Never	Never	Never	Never	Never	Never	Never	The same	The same	The same	The same	The same	The same	34	0	NA	2	3	Mixed
1283	Pure-bred	Cavalier King Charles Spaniel	Male neutered	M	N	4.83	10	Yes	No	NA	NA	NA	Control	NA	NA	NA	NA	NA	NA	NA	NA	NA	NA	NA	NA	NA	NA	NA	NA	NA	Never	Never	Never	Never	Never	Never	Never	The same	The same	The same	The same	The same	The same	34	0	0	1	3	Mixed
4665	Pure-bred	Spaniel (English Springer)	Female neutered	F	N	4.83	18	Yes	No	NA	NA	NA	Control	NA	NA	NA	NA	NA	NA	NA	NA	NA	NA	NA	NA	NA	NA	NA	NA	NA	Never	Never	Never	Never	Never	Never	Never	The same	The same	The same	The same	The same	The same	34	0	NA	1	3	Mixed
537	Cross-bred	Cross Breed	Female neutered	F	N	4.83	17	Yes	No	NA	NA	NA	Control	NA	NA	NA	NA	NA	NA	NA	NA	NA	NA	NA	NA	NA	NA	NA	NA	NA	Never	Never	Never	Never	Never	More than once a day	Never	The same	The same	The same	The same	The same	The same	38	0	0	1	3	Mixed
3252	Cross-bred	Cross Breed	Female entire	F	E	4.83	13	No	No	NA	NA	NA	Control	NA	NA	NA	NA	NA	NA	NA	NA	NA	NA	NA	NA	NA	NA	NA	NA	NA	Never	Never	Never	Never	Never	Never	1-30% of the times	The same	The same	The same	The same	The same	The same	35	0	0	1	3	Mixed
1363	Cross-bred	Cross Breed	Male neutered	M	N	4.83	37	No	No	NA	NA	NA	Control	NA	NA	NA	NA	NA	NA	NA	NA	NA	NA	NA	NA	NA	NA	NA	NA	NA	Never	Never	Never	Never	Never	Never	Never	The same	The same	The same	The same	The same	The same	34	0	3	0	3	Reward only
2997	Pure-bred	Border Terrier	Male neutered	M	N	4.83	9	No	No	NA	NA	NA	Control	NA	NA	NA	NA	NA	NA	NA	NA	NA	NA	NA	NA	NA	NA	NA	NA	NA	Never	Never	Never	Never	Never	Never	Never	Much less	Much less	The same	Much less	Much less	Much more	18	0	0	0	3	Reward only
1312	Pure-bred	Cavalier King Charles Spaniel	Male neutered	M	N	4.83	8	No	No	NA	NA	NA	Control	NA	NA	NA	NA	NA	NA	NA	NA	NA	NA	NA	NA	NA	NA	NA	NA	NA	Never	Never	Never	Never	Never	Never	Never	The same	The same	The same	The same	The same	The same	34	0	0	0	3	Reward only
2435	Pure-bred	Mastiff	Female entire	F	E	4.83	91	No	No	NA	NA	NA	Control	NA	NA	NA	NA	NA	NA	NA	NA	NA	NA	NA	NA	NA	NA	NA	NA	NA	Never	Never	Never	Never	Never	Never	Never	The same	The same	The same	The same	The same	Slightly less	35	0	3	4	2	Mixed
784	Pure-bred	Spaniel (Cocker)	Male neutered	M	N	4.83	12	Yes	No	NA	NA	NA	Control	NA	NA	NA	NA	NA	NA	NA	NA	NA	NA	NA	NA	NA	NA	NA	NA	NA	Once a month	Never	Never	Never	Never	More than once a day	Never	The same	The same	The same	The same	The same	The same	39	0	3	3	2	Mixed
3656	Pure-bred	Miniature Schnauzer	Male neutered	M	N	4.83	11	Yes	No	NA	NA	NA	Control	NA	NA	NA	NA	NA	NA	NA	NA	NA	NA	NA	NA	NA	NA	NA	NA	NA	Never	Never	Never	Never	Never	Once a month	Never	The same	The same	Slightly more	The same	The same	The same	36	0	0	1	2	Mixed
2305	Pure-bred	Dobermann	Female neutered	F	N	4.92	30	Yes	No	NA	NA	NA	Control	NA	NA	NA	NA	NA	NA	NA	NA	NA	NA	NA	NA	NA	NA	NA	NA	NA	Once a day	Never	Never	Never	Never	Never	Never	The same	The same	The same	The same	The same	Much less	39	0	1	3	4	Mixed
1777	Pure-bred	Border Collie	Female neutered	F	N	4.92	16	Yes	No	NA	NA	NA	Control	NA	NA	NA	NA	NA	NA	NA	NA	NA	NA	NA	NA	NA	NA	NA	NA	NA	Once a month	Never	Never	Never	Never	Once a week	Never	The same	The same	The same	The same	The same	The same	37	0	0	3	4	Mixed
2668	Pure-bred	German Shepherd Dog	Female neutered	F	N	4.92	39	Yes	No	NA	NA	NA	Control	NA	NA	NA	NA	NA	NA	NA	NA	NA	NA	NA	NA	NA	NA	NA	NA	NA	Never	Never	Never	Never	Never	More than once a day	Never	The same	The same	The same	The same	The same	The same	38	0	0	2	4	Mixed
2197	Cross-bred	Border Collie	Male neutered	M	N	4.92	15	Yes	No	NA	NA	NA	Control	NA	NA	NA	NA	NA	NA	NA	NA	NA	NA	NA	NA	NA	NA	NA	NA	NA	Never	Never	Never	Never	Never	Once a week	1-30% of the times	The same	The same	The same	The same	The same	The same	37	0	5	2	4	Mixed
2475	Pure-bred	German Shepherd Dog	Male entire	M	E	4.92	52	Yes	No	NA	NA	NA	Control	NA	NA	NA	NA	NA	NA	NA	NA	NA	NA	NA	NA	NA	NA	NA	NA	NA	Once a month	Never	Once a month	Never	Never	Never	Never	The same	The same	The same	The same	The same	The same	36	0	0	1	4	Mixed
3402	Cross-bred	Cross Breed	Female neutered	F	N	4.92	26	Yes	No	NA	NA	NA	Control	NA	NA	NA	NA	NA	NA	NA	NA	NA	NA	NA	NA	NA	NA	NA	NA	NA	Never	Never	Never	Never	Never	Never	Never	The same	The same	The same	The same	The same	The same	34	0	4	1	4	Mixed
2515	Pure-bred	Australian Shepherd	Female neutered	F	N	4.92	20	Yes	No	NA	NA	NA	Control	NA	NA	NA	NA	NA	NA	NA	NA	NA	NA	NA	NA	NA	NA	NA	NA	NA	Never	Never	Never	Never	Never	Never	Never	The same	The same	The same	The same	The same	The same	34	0	6	0	4	Reward only
4425	Pure-bred	Brittany	Male neutered	M	N	4.92	15	Yes	No	NA	NA	NA	Control	NA	NA	NA	NA	NA	NA	NA	NA	NA	NA	NA	NA	NA	NA	NA	NA	NA	Never	Never	Never	Never	Never	More than once a day	Never	The same	The same	The same	The same	The same	The same	38	0	NA	0	4	Reward only
1835	Pure-bred	German Shorthaired Pointer	Female entire	F	E	4.92	37	Yes	No	NA	NA	NA	Control	NA	NA	NA	NA	NA	NA	NA	NA	NA	NA	NA	NA	NA	NA	NA	NA	NA	Never	Never	Never	Never	Never	Never	1-30% of the times	The same	The same	Slightly more	The same	The same	The same	36	0	0	4	3	Mixed
644	Pure-bred	Bull Terrier	Female neutered	F	N	4.92	21	Yes	No	NA	NA	NA	Control	NA	NA	NA	NA	NA	NA	NA	NA	NA	NA	NA	NA	NA	NA	NA	NA	NA	Never	Never	Never	Never	Never	Never	Never	The same	The same	Slightly more	The same	The same	The same	35	0	1	3	3	Mixed
623	Pure-bred	Border Terrier	Male entire	M	E	4.92	10	Yes	No	NA	NA	NA	Control	NA	NA	NA	NA	NA	NA	NA	NA	NA	NA	NA	NA	NA	NA	NA	NA	NA	Never	Never	Never	Never	Never	Never	Never	The same	The same	The same	The same	The same	Slightly more	33	0	4	3	3	Mixed
2308	Cross-bred	Cross Breed	Male neutered	M	N	4.92	12	Yes	No	NA	NA	NA	Control	NA	NA	NA	NA	NA	NA	NA	NA	NA	NA	NA	NA	NA	NA	NA	NA	NA	Once a month	Never	Never	Never	Never	Once a day	Never	The same	The same	Slightly more	The same	The same	The same	39	0	1	2	3	Mixed
1691	Cross-bred	Cross Breed	Female neutered	F	N	4.92	22	No	No	NA	NA	NA	Control	NA	NA	NA	NA	NA	NA	NA	NA	NA	NA	NA	NA	NA	NA	NA	NA	NA	Never	Never	Never	Never	Never	Never	Never	The same	The same	The same	The same	The same	The same	34	0	1	2	3	Mixed
2994	Cross-bred	Cross Breed	Female neutered	F	N	4.92	20	No	No	NA	NA	NA	Control	NA	NA	NA	NA	NA	NA	NA	NA	NA	NA	NA	NA	NA	NA	NA	NA	NA	Once a month	Never	Never	Never	Never	Never	Never	The same	The same	The same	The same	The same	The same	35	0	0	2	3	Mixed
754	Cross-bred	Cross Breed	Male neutered	M	N	4.92	10	Yes	No	NA	NA	NA	Control	NA	NA	NA	NA	NA	NA	NA	NA	NA	NA	NA	NA	NA	NA	NA	NA	NA	Never	Once a month	Never	Never	Never	Never	Never	The same	The same	The same	The same	The same	The same	35	0	0	1	3	Mixed
1877	Pure-bred	Border Collie	Female neutered	F	N	4.92	16	Yes	No	NA	NA	NA	Control	NA	NA	NA	NA	NA	NA	NA	NA	NA	NA	NA	NA	NA	NA	NA	NA	NA	Never	Never	Never	Never	Never	Never	Never	The same	The same	The same	The same	The same	The same	34	0	2	0	3	Reward only
3161	Cross-bred	Cross Breed	Male neutered	M	N	4.92	12	No	No	NA	NA	NA	Control	NA	NA	NA	NA	NA	NA	NA	NA	NA	NA	NA	NA	NA	NA	NA	NA	NA	Never	Never	Never	Never	Never	Never	Never	The same	The same	The same	The same	The same	The same	34	0	0	0	3	Reward only
3527	Pure-bred	Great Dane	Female entire	F	E	4.92	50	Yes	No	NA	NA	NA	Control	NA	NA	NA	NA	NA	NA	NA	NA	NA	NA	NA	NA	NA	NA	NA	NA	NA	Never	Never	Never	Never	Never	Never	Never	The same	The same	The same	The same	The same	The same	34	0	0	0	3	Reward only
2211	Cross-bred	Staffordshire Bull Terrier	Male neutered	M	N	4.92	19	Yes	No	NA	NA	NA	Control	NA	NA	NA	NA	NA	NA	NA	NA	NA	NA	NA	NA	NA	NA	NA	NA	NA	Never	Never	Never	Never	Never	Never	Never	The same	The same	The same	The same	The same	The same	34	0	NA	0	3	Reward only
4248	Pure-bred	Spaniel (English Springer)	Male entire	M	E	4.92	20	No	No	NA	NA	NA	Control	NA	NA	NA	NA	NA	NA	NA	NA	NA	NA	NA	NA	NA	NA	NA	NA	NA	Never	Never	Never	Never	Never	Never	Never	The same	The same	The same	The same	The same	The same	34	0	5	2	2	Mixed
2286	Pure-bred	St. Bernard	Female neutered	F	N	4.92	61	No	No	NA	NA	NA	Control	NA	NA	NA	NA	NA	NA	NA	NA	NA	NA	NA	NA	NA	NA	NA	NA	NA	Never	Never	Never	Never	Never	Never	1-30% of the times	The same	The same	The same	The same	The same	Slightly more	34	0	0	1	2	Mixed
2904	Pure-bred	Canadian Eskimo Dog	Male entire	M	E	4.92	34	No	No	NA	NA	NA	Control	NA	NA	NA	NA	NA	NA	NA	NA	NA	NA	NA	NA	NA	NA	NA	NA	NA	Never	Never	Never	Never	Never	Once a week	Never	The same	The same	The same	The same	The same	The same	36	0	6	3	1	Mixed
2532	Cross-bred	Cross Breed	Female neutered	F	N	5	9	No	No	NA	NA	NA	Control	NA	NA	NA	NA	NA	NA	NA	NA	NA	NA	NA	NA	NA	NA	NA	NA	NA	Never	Never	Never	Never	Never	Never	Never	The same	The same	The same	The same	The same	Much more	32	0	1	6	4	Mixed
3882	Pure-bred	Poodle (Standard)	Female neutered	F	N	5	32	No	No	NA	NA	NA	Control	NA	NA	NA	NA	NA	NA	NA	NA	NA	NA	NA	NA	NA	NA	NA	NA	NA	Never	Never	Never	Never	Never	Never	Never	The same	The same	The same	The same	The same	The same	34	0	2	4	4	Mixed
3176	Cross-bred	Cross Breed	Female neutered	F	N	5	16	Yes	No	NA	NA	NA	Control	NA	NA	NA	NA	NA	NA	NA	NA	NA	NA	NA	NA	NA	NA	NA	NA	NA	Never	Never	Never	Never	Never	Once a week	Never	The same	The same	The same	The same	The same	Slightly less	37	0	0	3	4	Mixed
2418	Cross-bred	Cross Breed	Male entire	M	E	5	21	Yes	No	NA	NA	NA	Control	NA	NA	NA	NA	NA	NA	NA	NA	NA	NA	NA	NA	NA	NA	NA	NA	NA	Never	Never	Never	Never	Never	Once a month	Never	The same	The same	The same	The same	The same	The same	35	0	4	2	4	Mixed
3312	Pure-bred	French Bulldog	Female neutered	F	N	5	12	No	No	NA	NA	NA	Control	NA	NA	NA	NA	NA	NA	NA	NA	NA	NA	NA	NA	NA	NA	NA	NA	NA	Never	Never	Never	Never	Never	Never	Never	The same	The same	The same	The same	The same	The same	34	0	0	2	4	Mixed
2909	Pure-bred	Border Collie	Male neutered	M	N	5	20	No	No	NA	NA	NA	Control	NA	NA	NA	NA	NA	NA	NA	NA	NA	NA	NA	NA	NA	NA	NA	NA	NA	Never	Never	Never	Never	Never	Never	Never	The same	The same	The same	The same	The same	The same	34	0	0	2	4	Mixed
481	Cross-bred	Cross Breed	Male neutered	M	N	5	12	Yes	No	NA	NA	NA	Control	NA	NA	NA	NA	NA	NA	NA	NA	NA	NA	NA	NA	NA	NA	NA	NA	NA	Never	Never	Never	Never	Never	Never	Never	The same	The same	The same	The same	The same	The same	34	0	0	1	4	Mixed
800	Cross-bred	Cross Breed	Male neutered	M	N	5	23	Yes	No	NA	NA	NA	Control	NA	NA	NA	NA	NA	NA	NA	NA	NA	NA	NA	NA	NA	NA	NA	NA	NA	Never	Never	Never	Never	Never	Once a month	Never	The same	The same	The same	The same	The same	The same	35	0	0	1	4	Mixed
3582	Cross-bred	Cross Breed	Female neutered	F	N	5	13	No	No	NA	NA	NA	Control	NA	NA	NA	NA	NA	NA	NA	NA	NA	NA	NA	NA	NA	NA	NA	NA	NA	Never	Never	Never	Never	Never	Never	Never	The same	The same	Slightly less	The same	The same	Slightly less	34	0	0	1	4	Mixed
3030	Cross-bred	Cross Breed	Female neutered	F	N	5	20	Yes	No	NA	NA	NA	Control	NA	NA	NA	NA	NA	NA	NA	NA	NA	NA	NA	NA	NA	NA	NA	NA	NA	Never	Never	Never	Never	Never	Once a month	Never	The same	The same	The same	The same	The same	The same	35	0	2	0	4	Reward only
308	Cross-bred	Cross Breed	Female neutered	F	N	5	NA	No	Yes	NA	NA	NA	Control	NA	NA	NA	NA	NA	NA	NA	NA	NA	NA	NA	NA	NA	NA	NA	NA	NA	Once a week	Once a month	Never	Never	Never	Never	Never	The same	The same	Much less	Much less	Much less	The same	25	0	0	3	3	Mixed
3279	Cross-bred	Alaskan Malamute	Male neutered	M	N	5	30	No	No	NA	NA	NA	Control	NA	NA	NA	NA	NA	NA	NA	NA	NA	NA	NA	NA	NA	NA	NA	NA	NA	Never	Never	Never	Never	Never	Once a month	Never	The same	The same	The same	The same	The same	The same	35	0	0	2	3	Mixed
2121	Cross-bred	Cross Breed	Male neutered	M	N	5	25	No	No	NA	NA	NA	Control	NA	NA	NA	NA	NA	NA	NA	NA	NA	NA	NA	NA	NA	NA	NA	NA	NA	Never	Never	Never	Never	Never	Never	Never	The same	The same	The same	The same	The same	The same	34	0	1	2	3	Mixed
3258	Pure-bred	Chihuahua (Long Coat)	Female entire	F	E	5	4	No	No	NA	NA	NA	Control	NA	NA	NA	NA	NA	NA	NA	NA	NA	NA	NA	NA	NA	NA	NA	NA	NA	Never	Never	Never	Never	Never	Never	Never	The same	The same	The same	The same	The same	The same	34	0	2	1	3	Mixed
871	Cross-bred	Cross Breed	Male neutered	M	N	5	17	Yes	No	NA	NA	NA	Control	NA	NA	NA	NA	NA	NA	NA	NA	NA	NA	NA	NA	NA	NA	NA	NA	NA	Never	Never	Never	Never	Never	Once a month	Never	The same	The same	Slightly more	The same	The same	Slightly more	35	0	0	1	3	Mixed
511	Cross-bred	Pomeranian	Female neutered	F	N	5	10	No	No	NA	NA	NA	Control	NA	NA	NA	NA	NA	NA	NA	NA	NA	NA	NA	NA	NA	NA	NA	NA	NA	Never	Never	Never	Never	Never	Never	Never	The same	The same	The same	The same	The same	The same	34	0	0	1	3	Mixed
2504	Cross-bred	Cross Breed	Male neutered	M	N	5	22	No	No	NA	NA	NA	Control	NA	NA	NA	NA	NA	NA	NA	NA	NA	NA	NA	NA	NA	NA	NA	NA	NA	Never	Never	Never	Never	Never	Never	1-30% of the times	The same	The same	The same	The same	The same	The same	35	0	NA	1	3	Mixed
2991	Cross-bred	Cross Breed	Male neutered	M	N	5	22	Yes	No	NA	NA	NA	Control	NA	NA	NA	NA	NA	NA	NA	NA	NA	NA	NA	NA	NA	NA	NA	NA	NA	Never	Never	Never	Never	Never	Never	Never	Much less	Much less	Much less	Much less	Much less	The same	18	0	0	0	3	Reward only
2833	Pure-bred	Weimaraner	Male neutered	M	N	5	37	Yes	Yes	NA	NA	NA	Control	NA	NA	NA	NA	NA	NA	NA	NA	NA	NA	NA	NA	NA	NA	NA	NA	NA	More than once a day	Never	Never	Never	Never	Never	Never	The same	The same	Slightly more	The same	The same	Slightly more	38	0	0	3	2	Mixed
3558	Cross-bred	Cross Breed	Female neutered	F	N	5	9	No	No	NA	NA	NA	Control	NA	NA	NA	NA	NA	NA	NA	NA	NA	NA	NA	NA	NA	NA	NA	NA	NA	Never	Never	Never	Never	Never	Never	31-60% of the times	The same	The same	Much more	The same	The same	Slightly more	37	0	0	3	2	Mixed
2217	Cross-bred	Cross Breed	Male neutered	M	N	5		No	No	NA	NA	NA	Control	NA	NA	NA	NA	NA	NA	NA	NA	NA	NA	NA	NA	NA	NA	NA	NA	NA	Never	Never	Never	Never	Never	Once a day	Never	The same	The same	The same	The same	The same	The same	37	0	0	2	2	Mixed
3373	Pure-bred	Miniature Schnauzer	Female neutered	F	N	5	7	Yes	No	NA	NA	NA	Control	NA	NA	NA	NA	NA	NA	NA	NA	NA	NA	NA	NA	NA	NA	NA	NA	NA	Never	Never	Never	Never	Never	Never	Never	The same	The same	The same	The same	The same	The same	34	0	0	0	2	Reward only
2026	Cross-bred	Cross Breed	Male neutered	M	N	5	17	Yes	No	NA	NA	NA	Control	NA	NA	NA	NA	NA	NA	NA	NA	NA	NA	NA	NA	NA	NA	NA	NA	NA	Never	Never	Never	Never	Never	Never	Never	The same	The same	The same	The same	The same	The same	34	0	0	0	2	Reward only
2228	Pure-bred	English Setter	Male entire	M	E	5	32	Yes	No	NA	NA	NA	Control	NA	NA	NA	NA	NA	NA	NA	NA	NA	NA	NA	NA	NA	NA	NA	NA	NA	Never	Never	Never	Never	Never	Never	Never	The same	The same	The same	The same	The same	The same	34	0	NA	1	1	Mixed
3384	Pure-bred	Great Dane	Female neutered	F	N	5	54	Yes	No	NA	NA	NA	Control	NA	NA	NA	NA	NA	NA	NA	NA	NA	NA	NA	NA	NA	NA	NA	NA	NA	Never	Never	Never	Never	Never	Never	Never	The same	The same	The same	The same	The same	The same	34	0	NA	0	0	NA
3426	Pure-bred	Border Terrier	Female entire	F	E	5	9	Yes	No	NA	NA	NA	Control	NA	NA	NA	NA	NA	NA	NA	NA	NA	NA	NA	NA	NA	NA	NA	NA	NA	Never	Never	Never	Never	Never	Never	Never	Much less	Much less	Much less	Much less	Much less	Much more	16	0	NA	0	0	NA
921	Pure-bred	Dogue de Bordeaux	Male neutered	M	N	5.08	50	No	Yes	NA	NA	NA	Control	NA	NA	NA	NA	NA	NA	NA	NA	NA	NA	NA	NA	NA	NA	NA	NA	NA	More than once a day	Never	Never	Never	Never	Never	Never	Slightly more	The same	The same	The same	The same	Slightly less	40	0	0	3	4	Mixed
2903	Pure-bred	Slovakian Rough Haired Pointer	Female neutered	F	N	5.08	31	Yes	No	NA	NA	NA	Control	NA	NA	NA	NA	NA	NA	NA	NA	NA	NA	NA	NA	NA	NA	NA	NA	NA	Never	Never	Never	Never	Never	More than once a day	Never	The same	The same	The same	The same	The same	Slightly less	39	0	4	3	4	Mixed
4527	Cross-bred	Cross Breed	Female neutered	F	N	5.08	13	Yes	No	NA	NA	NA	Control	NA	NA	NA	NA	NA	NA	NA	NA	NA	NA	NA	NA	NA	NA	NA	NA	NA	Never	Never	Never	Never	Never	Once a month	Never	Much less	Much less	The same	The same	The same	The same	31	0	2	3	4	Mixed
3320	Cross-bred	Cross Breed	Female neutered	F	N	5.08	31	No	No	NA	NA	NA	Control	NA	NA	NA	NA	NA	NA	NA	NA	NA	NA	NA	NA	NA	NA	NA	NA	NA	More than once a day	Never	Never	Never	Never	Never	Never	Much less	Much less	Much less	Much less	Much less	Much less	24	0	1	2	4	Mixed
4706	Pure-bred	German Shepherd Dog	Male neutered	M	N	5.08	42	Yes	No	NA	NA	NA	Control	NA	NA	NA	NA	NA	NA	NA	NA	NA	NA	NA	NA	NA	NA	NA	NA	NA	Never	Never	Never	Never	Never	Never	Never	The same	The same	The same	The same	The same	Slightly more	33	0	NA	2	4	Mixed
2300	Pure-bred	Retriever (Labrador)	Female neutered	F	N	5.08	NA	Yes	No	NA	NA	NA	Control	NA	NA	NA	NA	NA	NA	NA	NA	NA	NA	NA	NA	NA	NA	NA	NA	NA	Never	Never	Never	Once a month	Never	Once a month	1-30% of the times	The same	The same	The same	Slightly more	Slightly more	Slightly less	43	0	0	2	4	Mixed
2931	Pure-bred	Dachshund (Miniature Smooth-Haired)	Male entire	M	E	5.08	7	Yes	No	NA	NA	NA	Control	NA	NA	NA	NA	NA	NA	NA	NA	NA	NA	NA	NA	NA	NA	NA	NA	NA	Never	Never	Never	Never	Never	Once a month	Never	The same	The same	The same	Slightly less	Slightly more	Slightly more	35	0	1	2	4	Mixed
4074	Cross-bred	Cross Breed	Male entire	M	E	5.08	19	Yes	No	NA	NA	NA	Control	NA	NA	NA	NA	NA	NA	NA	NA	NA	NA	NA	NA	NA	NA	NA	NA	NA	Never	Never	Never	Never	Never	Once a month	Never	The same	The same	The same	The same	The same	Slightly more	34	0	NA	2	4	Mixed
4430	Pure-bred	Poodle (Miniature)	Male entire	M	E	5.08	8	Yes	No	NA	NA	NA	Control	NA	NA	NA	NA	NA	NA	NA	NA	NA	NA	NA	NA	NA	NA	NA	NA	NA	Never	Never	Never	Never	Never	Never	Never	The same	The same	The same	The same	The same	The same	34	0	2	1	4	Mixed
2581	Pure-bred	Spaniel (Cocker)	Male neutered	M	N	5.08	12	Yes	No	NA	NA	NA	Control	NA	NA	NA	NA	NA	NA	NA	NA	NA	NA	NA	NA	NA	NA	NA	NA	NA	Never	Never	Never	Never	Never	Never	Never	The same	The same	The same	The same	The same	The same	34	0	1	1	4	Mixed
2704	Pure-bred	Chihuahua (Long Coat)	Male entire	M	E	5.08	3	No	No	NA	NA	NA	Control	NA	NA	NA	NA	NA	NA	NA	NA	NA	NA	NA	NA	NA	NA	NA	NA	NA	Never	Never	Never	Never	Never	Once a week	Never	The same	The same	The same	The same	The same	The same	36	0	1	0	4	Reward only
4324	Pure-bred	Spaniel (Cocker)	Female neutered	F	N	5.08	12	Yes	No	NA	NA	NA	Control	NA	NA	NA	NA	NA	NA	NA	NA	NA	NA	NA	NA	NA	NA	NA	NA	NA	Once a month	Once a month	Never	Never	Never	Once a week	Never	The same	The same	The same	The same	The same	Slightly more	37	0	2	0	4	Reward only
4317	Pure-bred	Pyrenean Sheepdog (Long Haired)	Male entire	M	E	5.08	16	Yes	No	NA	NA	NA	Control	NA	NA	NA	NA	NA	NA	NA	NA	NA	NA	NA	NA	NA	NA	NA	NA	NA	Never	Never	Never	Never	Never	Never	Never	The same	The same	The same	The same	The same	The same	34	0	5	0	4	Reward only
3021	Cross-bred	Border Terrier	Female neutered	F	N	5.08	9	Yes	No	NA	NA	NA	Control	NA	NA	NA	NA	NA	NA	NA	NA	NA	NA	NA	NA	NA	NA	NA	NA	NA	Never	Once a month	Never	Never	Once a month	Once a day	1-30% of the times	The same	The same	The same	Slightly more	The same	Slightly less	43	0	0	3	3	Mixed
3556	Cross-bred	Cross Breed	Female neutered	F	N	5.08	26	Yes	No	NA	NA	NA	Control	NA	NA	NA	NA	NA	NA	NA	NA	NA	NA	NA	NA	NA	NA	NA	NA	NA	Never	Never	Never	Never	Never	Never	Never	The same	The same	The same	The same	The same	Slightly more	33	0	2	3	3	Mixed
2510	Cross-bred	Cross Breed	Male neutered	M	N	5.08	18	Yes	No	NA	NA	NA	Control	NA	NA	NA	NA	NA	NA	NA	NA	NA	NA	NA	NA	NA	NA	NA	NA	NA	Once a week	Never	Never	Never	Never	Never	Never	The same	The same	The same	The same	The same	The same	36	0	0	3	3	Mixed
3013	Pure-bred	Rottweiler	Male entire	M	E	5.08	50	Yes	No	NA	NA	NA	Control	NA	NA	NA	NA	NA	NA	NA	NA	NA	NA	NA	NA	NA	NA	NA	NA	NA	Never	Never	Never	Never	Never	Never	Never	The same	The same	The same	The same	The same	The same	34	0	0	3	3	Mixed
3537	Pure-bred	Retriever (Labrador)	Female neutered	F	N	5.08	23	Yes	No	NA	NA	NA	Control	NA	NA	NA	NA	NA	NA	NA	NA	NA	NA	NA	NA	NA	NA	NA	NA	NA	Never	Once a week	Never	Never	Never	Never	Never	Much less	The same	Much less	Much less	Much less	The same	22	0	0	3	3	Mixed
4033	Pure-bred	Cavalier King Charles Spaniel	Male entire	M	E	5.08	12	No	No	NA	NA	NA	Control	NA	NA	NA	NA	NA	NA	NA	NA	NA	NA	NA	NA	NA	NA	NA	NA	NA	Once a day	Once a day	Once a week	Never	Never	Once a day	31-60% of the times	The same	The same	Much more	Slightly more	The same	The same	51	1	0	3	3	Mixed
2976	Cross-bred	Cross Breed	Female neutered	F	N	5.08	13	Yes	No	NA	NA	NA	Control	NA	NA	NA	NA	NA	NA	NA	NA	NA	NA	NA	NA	NA	NA	NA	NA	NA	Never	Never	Never	Never	Never	Once a week	Never	The same	The same	The same	The same	The same	The same	36	0	0	2	3	Mixed
2185	Cross-bred	Cross Breed	Male neutered	M	N	5.08	17	Yes	No	NA	NA	NA	Control	NA	NA	NA	NA	NA	NA	NA	NA	NA	NA	NA	NA	NA	NA	NA	NA	NA	Never	Never	Never	Never	Never	Never	Never	The same	The same	The same	The same	The same	The same	34	0	0	2	3	Mixed
781	Pure-bred	Whippet	Female entire	F	E	5.08	15	Yes	No	NA	NA	NA	Control	NA	NA	NA	NA	NA	NA	NA	NA	NA	NA	NA	NA	NA	NA	NA	NA	NA	Never	Never	Never	Never	Never	Never	Never	The same	The same	The same	The same	The same	The same	34	0	0	2	3	Mixed
2094	Cross-bred	Cross Breed	Male entire	M	E	5.08	25	No	No	NA	NA	NA	Control	NA	NA	NA	NA	NA	NA	NA	NA	NA	NA	NA	NA	NA	NA	NA	NA	NA	Never	Never	Never	Never	Never	Never	Never	The same	The same	The same	The same	The same	The same	34	0	0	2	3	Mixed
2319	Pure-bred	Cavalier King Charles Spaniel	Male neutered	M	N	5.08	8	Yes	No	NA	NA	NA	Control	NA	NA	NA	NA	NA	NA	NA	NA	NA	NA	NA	NA	NA	NA	NA	NA	NA	Never	Never	Never	Never	Never	Never	Never	The same	The same	The same	The same	The same	The same	34	0	0	0	3	Reward only
4283	Cross-bred	Cross Breed	Female neutered	F	N	5.08	15	Yes	No	NA	NA	NA	Control	NA	NA	NA	NA	NA	NA	NA	NA	NA	NA	NA	NA	NA	NA	NA	NA	NA	Never	Never	Never	Never	Never	Never	Never	The same	The same	The same	The same	The same	The same	34	0	3	0	3	Reward only
1946	Cross-bred	Cross Breed	Male neutered	M	N	5.08	11	Yes	No	NA	NA	NA	Control	NA	NA	NA	NA	NA	NA	NA	NA	NA	NA	NA	NA	NA	NA	NA	NA	NA	Never	Never	Never	Never	Never	Once a month	Never	The same	The same	The same	The same	The same	The same	35	0	2	4	2	Mixed
170	Cross-bred	Cross Breed	Male entire	M	E	5.08	6	Yes	No	NA	NA	NA	Control	NA	NA	NA	NA	NA	NA	NA	NA	NA	NA	NA	NA	NA	NA	NA	NA	NA	Never	Never	Never	Never	Never	Never	Never	The same	The same	Much more	The same	The same	The same	36	0	0	4	2	Mixed
2089	Pure-bred	Spaniel (English Springer)	Male entire	M	E	5.08	20	No	No	NA	NA	NA	Control	NA	NA	NA	NA	NA	NA	NA	NA	NA	NA	NA	NA	NA	NA	NA	NA	NA	Never	Never	Never	Never	Never	Never	Never	The same	The same	The same	The same	The same	The same	34	0	3	3	2	Mixed
3117	Cross-bred	Cross Breed	Male neutered	M	N	5.08	9	Yes	No	NA	NA	NA	Control	NA	NA	NA	NA	NA	NA	NA	NA	NA	NA	NA	NA	NA	NA	NA	NA	NA	Once a week	Never	Never	Never	Never	Once a week	Never	The same	The same	The same	The same	The same	The same	38	0	0	2	2	Mixed
2530	Pure-bred	Retriever (Golden)	Female neutered	F	N	5.08	33	Yes	No	NA	NA	NA	Control	NA	NA	NA	NA	NA	NA	NA	NA	NA	NA	NA	NA	NA	NA	NA	NA	NA	Never	Never	Never	Never	Never	Never	Never	The same	The same	The same	The same	The same	The same	34	0	0	1	2	Mixed
1481	Pure-bred	King Charles Spaniel	Male neutered	M	N	5.08	11	Yes	No	NA	NA	NA	Control	NA	NA	NA	NA	NA	NA	NA	NA	NA	NA	NA	NA	NA	NA	NA	NA	NA	Never	Never	Never	Never	Never	Never	Never	The same	The same	The same	The same	The same	The same	34	0	0	0	2	Reward only
2051	Pure-bred	Border Collie	Female entire	F	E	5.08	22	No	No	NA	NA	NA	Control	NA	NA	NA	NA	NA	NA	NA	NA	NA	NA	NA	NA	NA	NA	NA	NA	NA	Never	Never	Never	Never	Never	Never	Never	Much less	Much less	Much less	Much less	Much less	The same	18	0	0	2	1	Mixed
524	Pure-bred	Retriever (Golden)	Female entire	F	E	5.08	29	Yes	No	NA	NA	NA	Control	NA	NA	NA	NA	NA	NA	NA	NA	NA	NA	NA	NA	NA	NA	NA	NA	NA	Never	Never	Never	Never	Never	Never	Never	The same	The same	The same	The same	The same	Slightly more	33	0	2	0	1	Reward only
139	Pure-bred	Greyhound	Male neutered	M	N	5.08	35	No	No	NA	NA	NA	Control	NA	NA	NA	NA	NA	NA	NA	NA	NA	NA	NA	NA	NA	NA	NA	NA	NA	Never	Never	Never	Never	Never	Never	Never	The same	The same	The same	The same	The same	The same	34	0	0	0	1	Reward only
4456	Pure-bred	Dalmatian	Male neutered	M	N	5.17	25	Yes	No	NA	NA	NA	Control	NA	NA	NA	NA	NA	NA	NA	NA	NA	NA	NA	NA	NA	NA	NA	NA	NA	More than once a day	Never	Never	Once a week	Never	More than once a day	Never	The same	The same	The same	The same	The same	The same	44	0	2	4	4	Mixed
2777	Pure-bred	Weimaraner	Male neutered	M	N	5.17	42	Yes	No	NA	NA	NA	Control	NA	NA	NA	NA	NA	NA	NA	NA	NA	NA	NA	NA	NA	NA	NA	NA	NA	Never	Never	Never	Never	Never	Never	Never	Much less	Much less	Much less	Much less	Much less	The same	18	0	1	4	4	Mixed
600	Pure-bred	Great Dane	Male neutered	M	N	5.17	56	Yes	No	NA	NA	NA	Control	NA	NA	NA	NA	NA	NA	NA	NA	NA	NA	NA	NA	NA	NA	NA	NA	NA	Never	Never	Never	Never	Never	Once a week	1-30% of the times	The same	The same	The same	The same	The same	Slightly less	38	0	0	3	4	Mixed
168	Pure-bred	Jack Russell Terrier	Male neutered	M	N	5.17	10	Yes	No	NA	NA	NA	Control	NA	NA	NA	NA	NA	NA	NA	NA	NA	NA	NA	NA	NA	NA	NA	NA	NA	Never	Never	Never	Never	Never	Never	Never	The same	The same	The same	The same	The same	The same	34	0	0	3	4	Mixed
2609	Pure-bred	Samoyed	Female entire	F	E	5.17	19	No	No	NA	NA	NA	Control	NA	NA	NA	NA	NA	NA	NA	NA	NA	NA	NA	NA	NA	NA	NA	NA	NA	Never	Never	Never	Never	Never	Never	Never	The same	The same	The same	The same	The same	The same	34	0	3	2	4	Mixed
820	Pure-bred	Spaniel (English Springer)	Male neutered	M	N	5.17	14	Yes	No	NA	NA	NA	Control	NA	NA	NA	NA	NA	NA	NA	NA	NA	NA	NA	NA	NA	NA	NA	NA	NA	Never	Never	Never	Never	Never	Never	Never	The same	The same	The same	The same	The same	The same	34	0	3	1	4	Mixed
2108	Pure-bred	Retriever (Flat Coated)	Female neutered	F	N	5.17	30	No	No	NA	NA	NA	Control	NA	NA	NA	NA	NA	NA	NA	NA	NA	NA	NA	NA	NA	NA	NA	NA	NA	Never	Never	Never	Once a month	Never	Never	Never	The same	The same	The same	The same	The same	The same	35	0	4	1	4	Mixed
4319	Pure-bred	Shetland Sheepdog	Female neutered	F	N	5.17	7	Yes	No	NA	NA	NA	Control	NA	NA	NA	NA	NA	NA	NA	NA	NA	NA	NA	NA	NA	NA	NA	NA	NA	Never	Never	Never	Never	Never	Never	Never	The same	The same	The same	The same	The same	Slightly more	33	0	2	0	4	Reward only
3424	Pure-bred	Staffordshire Bull Terrier	Male neutered	M	N	5.17	23	Yes	No	NA	NA	NA	Control	NA	NA	NA	NA	NA	NA	NA	NA	NA	NA	NA	NA	NA	NA	NA	NA	NA	Never	Never	Never	Never	Once a month	Once a month	Never	The same	The same	The same	The same	The same	The same	36	0	0	0	4	Reward only
4303	Pure-bred	Border Collie	Female neutered	F	N	5.17	16	Yes	No	NA	NA	NA	Control	NA	NA	NA	NA	NA	NA	NA	NA	NA	NA	NA	NA	NA	NA	NA	NA	NA	Never	Never	Never	Never	Never	Never	Never	The same	The same	The same	The same	The same	The same	34	0	2	0	4	Reward only
2428	Pure-bred	Leonberger	Female neutered	F	N	5.17	55	Yes	No	NA	NA	NA	Control	NA	NA	NA	NA	NA	NA	NA	NA	NA	NA	NA	NA	NA	NA	NA	NA	NA	Never	Never	Never	Never	Never	Never	Never	The same	The same	The same	The same	The same	The same	34	0	4	0	4	Reward only
2168	Cross-bred	Cross Breed	Female neutered	F	N	5.17	16	Yes	No	NA	NA	NA	Control	NA	NA	NA	NA	NA	NA	NA	NA	NA	NA	NA	NA	NA	NA	NA	NA	NA	Never	Never	Never	Never	Never	Never	Never	The same	The same	The same	The same	The same	Slightly more	33	0	4	5	3	Mixed
660	Pure-bred	Irish Wolfhound	Male neutered	M	N	5.17	78	Yes	No	NA	NA	NA	Control	NA	NA	NA	NA	NA	NA	NA	NA	NA	NA	NA	NA	NA	NA	NA	NA	NA	Never	Never	Never	Never	Never	Never	Never	The same	The same	The same	The same	The same	Slightly less	35	0	2	3	3	Mixed
866	Pure-bred	Alaskan Malamute	Male neutered	M	N	5.17	28	Yes	No	NA	NA	NA	Control	NA	NA	NA	NA	NA	NA	NA	NA	NA	NA	NA	NA	NA	NA	NA	NA	NA	Never	Never	Never	Never	Never	Once a week	31-60% of the times	The same	The same	Slightly more	The same	The same	Slightly less	40	0	2	3	3	Mixed
1246	Pure-bred	Border Terrier	Male neutered	M	N	5.17	10	Yes	No	NA	NA	NA	Control	NA	NA	NA	NA	NA	NA	NA	NA	NA	NA	NA	NA	NA	NA	NA	NA	NA	Never	Never	Never	Never	Never	Never	Never	The same	The same	The same	The same	The same	The same	34	0	0	3	3	Mixed
3328	Pure-bred	Border Collie	Male neutered	M	N	5.17	15	No	No	NA	NA	NA	Control	NA	NA	NA	NA	NA	NA	NA	NA	NA	NA	NA	NA	NA	NA	NA	NA	NA	Never	Never	Never	Never	Never	Once a month	Never	The same	The same	The same	The same	The same	The same	35	0	0	2	3	Mixed
2389	Pure-bred	Dachshund (Long-Haired)	Male entire	M	E	5.17	12	No	No	NA	NA	NA	Control	NA	NA	NA	NA	NA	NA	NA	NA	NA	NA	NA	NA	NA	NA	NA	NA	NA	Never	Never	Never	Never	Never	Never	Never	The same	The same	The same	The same	The same	The same	34	0	2	2	3	Mixed
486	Pure-bred	Dobermann	Male neutered	M	N	5.17	45	Yes	No	NA	NA	NA	Control	NA	NA	NA	NA	NA	NA	NA	NA	NA	NA	NA	NA	NA	NA	NA	NA	NA	Never	Never	Never	Never	Never	Never	Never	The same	The same	The same	The same	The same	The same	34	0	0	1	3	Mixed
4320	Pure-bred	German Shepherd Dog	Female neutered	F	N	5.17	33	No	No	NA	NA	NA	Control	NA	NA	NA	NA	NA	NA	NA	NA	NA	NA	NA	NA	NA	NA	NA	NA	NA	Never	Never	Never	Never	Never	Never	Never	The same	The same	The same	The same	The same	The same	34	0	3	1	3	Mixed
591	Pure-bred	Retriever (Flat Coated)	Female entire	F	E	5.17	27	No	No	NA	NA	NA	Control	NA	NA	NA	NA	NA	NA	NA	NA	NA	NA	NA	NA	NA	NA	NA	NA	NA	Never	Never	Never	Never	Never	Never	Never	The same	The same	The same	The same	The same	The same	34	0	5	0	3	Reward only
652	Pure-bred	Retriever (Labrador)	Female neutered	F	N	5.17	29	Yes	No	NA	NA	NA	Control	NA	NA	NA	NA	NA	NA	NA	NA	NA	NA	NA	NA	NA	NA	NA	NA	NA	Never	Never	Never	Never	Never	Never	Never	The same	The same	The same	The same	The same	The same	34	0	1	0	3	Reward only
2791	Pure-bred	Rottweiler	Male neutered	M	N	5.17	57	No	No	NA	NA	NA	Control	NA	NA	NA	NA	NA	NA	NA	NA	NA	NA	NA	NA	NA	NA	NA	NA	NA	Never	Never	Never	Never	Never	Never	Never	The same	The same	The same	The same	The same	The same	34	0	5	2	2	Mixed
2160	Pure-bred	Kerry Blue Terrier	Male neutered	M	N	5.17	21	Yes	No	NA	NA	NA	Control	NA	NA	NA	NA	NA	NA	NA	NA	NA	NA	NA	NA	NA	NA	NA	NA	NA	Never	Never	Never	Never	Never	Once a day	Never	The same	The same	The same	The same	The same	The same	37	0	1	2	2	Mixed
1892	Pure-bred	Border Collie	Female entire	F	E	5.17	NA	No	No	NA	NA	NA	Control	NA	NA	NA	NA	NA	NA	NA	NA	NA	NA	NA	NA	NA	NA	NA	NA	NA	Never	Never	Never	Never	Never	Never	Never	The same	The same	The same	The same	The same	The same	34	0	2	0	2	Reward only
1665	Pure-bred	Border Collie	Female neutered	F	N	5.17	NA	No	No	NA	NA	NA	Control	NA	NA	NA	NA	NA	NA	NA	NA	NA	NA	NA	NA	NA	NA	NA	NA	NA	Never	Never	Never	Never	Once a month	Once a week	1-30% of the times	The same	The same	The same	The same	The same	The same	38	0	4	0	2	Reward only
3356	Pure-bred	Spaniel (Cocker)	Male neutered	M	N	5.17	15	Yes	No	NA	NA	NA	Control	NA	NA	NA	NA	NA	NA	NA	NA	NA	NA	NA	NA	NA	NA	NA	NA	NA	Never	Never	Never	Never	Never	Never	Never	The same	The same	The same	The same	The same	The same	34	0	0	1	1	Mixed
2840	Pure-bred	Weimaraner	Male neutered	M	N	5.17	31	Yes	No	NA	NA	NA	Control	NA	NA	NA	NA	NA	NA	NA	NA	NA	NA	NA	NA	NA	NA	NA	NA	NA	Never	Never	Once a day	Never	Never	Never	1-30% of the times	The same	The same	The same	The same	The same	The same	38	0	2	1	1	Mixed
3123	Pure-bred	Papillon	Female entire	F	E	5.17	6	Yes	No	NA	NA	NA	Control	NA	NA	NA	NA	NA	NA	NA	NA	NA	NA	NA	NA	NA	NA	NA	NA	NA	Never	Never	Never	Never	Never	Never	Never	The same	The same	The same	The same	The same	The same	34	0	NA	0	0	NA
3419	Pure-bred	Retriever (Golden)	Female neutered	F	N	5.17	30	Yes	No	NA	NA	NA	Control	NA	NA	NA	NA	NA	NA	NA	NA	NA	NA	NA	NA	NA	NA	NA	NA	NA	Never	Never	Never	Never	Never	Never	Never	The same	The same	The same	The same	The same	The same	34	0	NA	0	0	NA
4210	Pure-bred	Spaniel (Cocker)	Male neutered	M	N	5.25	12	No	No	NA	NA	NA	Control	NA	NA	NA	NA	NA	NA	NA	NA	NA	NA	NA	NA	NA	NA	NA	NA	NA	Never	Never	Once a month	Never	Never	Once a week	1-30% of the times	The same	The same	The same	The same	The same	Much more	36	0	5	6	4	Mixed
3026	Pure-bred	German Shepherd Dog	Male neutered	M	N	5.25	38	Yes	No	NA	NA	NA	Control	NA	NA	NA	NA	NA	NA	NA	NA	NA	NA	NA	NA	NA	NA	NA	NA	NA	More than once a day	Never	Never	Never	Never	Once a day	Never	The same	The same	The same	The same	The same	The same	41	0	0	5	4	Mixed
3945	Pure-bred	Cross Breed	Male neutered	M	N	5.25	51	Yes	No	NA	NA	NA	Control	NA	NA	NA	NA	NA	NA	NA	NA	NA	NA	NA	NA	NA	NA	NA	NA	NA	Never	Never	Never	Never	Never	Never	Never	The same	The same	The same	The same	The same	Slightly less	35	0	4	3	4	Mixed
3202	Cross-bred	Jack Russell Terrier	Female neutered	F	N	5.25	10	Yes	No	NA	NA	NA	Control	NA	NA	NA	NA	NA	NA	NA	NA	NA	NA	NA	NA	NA	NA	NA	NA	NA	Never	Never	Never	Never	Never	Never	Never	The same	The same	The same	The same	The same	Slightly less	35	0	3	2	4	Mixed
3666	Pure-bred	Border Collie	Female entire	F	E	5.25	17	Yes	No	NA	NA	NA	Control	NA	NA	NA	NA	NA	NA	NA	NA	NA	NA	NA	NA	NA	NA	NA	NA	NA	More than once a day	Once a month	Never	Never	Never	Never	Never	The same	The same	The same	The same	The same	The same	39	0	0	2	4	Mixed
3257	Pure-bred	Spaniel (Cocker)	Female neutered	F	N	5.25	11	Yes	No	NA	NA	NA	Control	NA	NA	NA	NA	NA	NA	NA	NA	NA	NA	NA	NA	NA	NA	NA	NA	NA	Never	Never	Never	Never	Never	Never	Never	The same	The same	The same	The same	The same	The same	34	0	4	2	4	Mixed
555	Pure-bred	Retriever (Labrador)	Female entire	F	E	5.25	30	Yes	No	NA	NA	NA	Control	NA	NA	NA	NA	NA	NA	NA	NA	NA	NA	NA	NA	NA	NA	NA	NA	NA	Never	Never	Never	Never	Never	Never	Never	The same	The same	The same	The same	The same	The same	34	0	0	2	4	Mixed
2525	Cross-bred	Cross Breed	Female neutered	F	N	5.25	11	No	No	NA	NA	NA	Control	NA	NA	NA	NA	NA	NA	NA	NA	NA	NA	NA	NA	NA	NA	NA	NA	NA	Never	Never	Never	Never	Never	Never	Never	The same	The same	The same	The same	The same	The same	34	0	0	2	4	Mixed
3171	Pure-bred	Retriever (Labrador)	Male entire	M	E	5.25	30	Yes	No	NA	NA	NA	Control	NA	NA	NA	NA	NA	NA	NA	NA	NA	NA	NA	NA	NA	NA	NA	NA	NA	Never	Never	Never	Never	Never	Never	Never	The same	The same	The same	The same	The same	The same	34	0	0	2	4	Mixed
3019	Cross-bred	Cross Breed	Male neutered	M	N	5.25	24	Yes	No	NA	NA	NA	Control	NA	NA	NA	NA	NA	NA	NA	NA	NA	NA	NA	NA	NA	NA	NA	NA	NA	Never	Never	Never	Never	Never	Once a day	Never	The same	The same	The same	The same	The same	Slightly less	38	0	2	1	4	Mixed
4290	Cross-bred	Cross Breed	Male neutered	M	N	5.25	19	Yes	No	NA	NA	NA	Control	NA	NA	NA	NA	NA	NA	NA	NA	NA	NA	NA	NA	NA	NA	NA	NA	NA	Never	Never	Never	Never	Never	Never	Never	The same	The same	The same	The same	The same	The same	34	0	3	1	4	Mixed
1796	Cross-bred	Collie (Smooth)	Female neutered	F	N	5.25	25	Yes	No	NA	NA	NA	Control	NA	NA	NA	NA	NA	NA	NA	NA	NA	NA	NA	NA	NA	NA	NA	NA	NA	Never	Never	Never	Never	Never	Never	Never	Much less	Much less	Much less	Much less	Much less	The same	18	0	0	1	4	Mixed
2953	Pure-bred	German Shepherd Dog	Male neutered	M	N	5.25	45	Yes	No	NA	NA	NA	Control	NA	NA	NA	NA	NA	NA	NA	NA	NA	NA	NA	NA	NA	NA	NA	NA	NA	Never	Never	Never	Never	Never	Once a month	Never	The same	The same	The same	The same	The same	The same	35	0	2	0	4	Reward only
4436	Cross-bred	Cross Breed	Female neutered	F	N	5.25	18	Yes	No	NA	NA	NA	Control	NA	NA	NA	NA	NA	NA	NA	NA	NA	NA	NA	NA	NA	NA	NA	NA	NA	Never	Never	Never	Never	Never	Never	Never	The same	The same	The same	The same	The same	The same	34	0	4	0	4	Reward only
4516	Pure-bred	Parson Russell Terrier	Male neutered	M	N	5.25	10	Yes	No	NA	NA	NA	Control	NA	NA	NA	NA	NA	NA	NA	NA	NA	NA	NA	NA	NA	NA	NA	NA	NA	Never	Once a month	Never	Never	Never	Never	Never	The same	The same	The same	The same	The same	The same	35	0	2	0	4	Reward only
1350	Pure-bred	Cavalier King Charles Spaniel	Male neutered	M	N	5.25	7	No	No	NA	NA	NA	Control	NA	NA	NA	NA	NA	NA	NA	NA	NA	NA	NA	NA	NA	NA	NA	NA	NA	Never	Never	Never	Never	Never	Never	Never	The same	The same	The same	The same	The same	Much less	36	0	1	3	3	Mixed
454	Pure-bred	Spaniel (English Springer)	Female neutered	F	N	5.25	16	Yes	No	NA	NA	NA	Control	NA	NA	NA	NA	NA	NA	NA	NA	NA	NA	NA	NA	NA	NA	NA	NA	NA	Never	Never	Never	Never	Never	Never	Never	The same	The same	Slightly more	The same	The same	The same	35	0	1	3	3	Mixed
2697	Pure-bred	Weimaraner	Male neutered	M	N	5.25	30	No	No	NA	NA	NA	Control	NA	NA	NA	NA	NA	NA	NA	NA	NA	NA	NA	NA	NA	NA	NA	NA	NA	Never	Never	Never	Never	Never	Never	Never	The same	The same	The same	The same	The same	The same	34	0	0	3	3	Mixed
3608	Pure-bred	Cavalier King Charles Spaniel	Male neutered	M	N	5.25	8	No	No	NA	NA	NA	Control	NA	NA	NA	NA	NA	NA	NA	NA	NA	NA	NA	NA	NA	NA	NA	NA	NA	Never	Never	Never	Never	Never	Once a month	Never	The same	The same	The same	The same	The same	The same	35	0	1	2	3	Mixed
1988	Pure-bred	German Wirehaired Pointer	Male entire	M	E	5.25	32	No	No	NA	NA	NA	Control	NA	NA	NA	NA	NA	NA	NA	NA	NA	NA	NA	NA	NA	NA	NA	NA	NA	Never	Never	Never	Never	Never	Never	Never	Much less	Much less	Much less	Much less	Much less	Much less	20	0	4	2	3	Mixed
4448	Cross-bred	Cross Breed	Male neutered	M	N	5.25	12	Yes	No	NA	NA	NA	Control	NA	NA	NA	NA	NA	NA	NA	NA	NA	NA	NA	NA	NA	NA	NA	NA	NA	Never	Never	Never	Never	Never	Never	Never	The same	The same	The same	The same	The same	The same	34	0	0	2	3	Mixed
535	Cross-bred	Cross Breed	Male neutered	M	N	5.25	12	Yes	No	NA	NA	NA	Control	NA	NA	NA	NA	NA	NA	NA	NA	NA	NA	NA	NA	NA	NA	NA	NA	NA	Never	Never	Never	Never	Never	Never	Never	The same	The same	The same	The same	The same	The same	34	0	3	1	3	Mixed
1361	Pure-bred	Cavalier King Charles Spaniel	Male neutered	M	N	5.25	11	No	No	NA	NA	NA	Control	NA	NA	NA	NA	NA	NA	NA	NA	NA	NA	NA	NA	NA	NA	NA	NA	NA	Never	Never	Never	Never	Never	Never	Never	The same	The same	The same	The same	The same	The same	34	0	0	1	3	Mixed
4360	Cross-bred	Cross Breed	Male neutered	M	N	5.25	5	Yes	No	NA	NA	NA	Control	NA	NA	NA	NA	NA	NA	NA	NA	NA	NA	NA	NA	NA	NA	NA	NA	NA	Never	Never	Never	Never	Never	Once a week	Never	The same	The same	The same	The same	The same	Slightly less	37	0	2	1	3	Mixed
2553	Cross-bred	Cross Breed	Female neutered	F	N	5.25	NA	Yes	No	NA	NA	NA	Control	NA	NA	NA	NA	NA	NA	NA	NA	NA	NA	NA	NA	NA	NA	NA	NA	NA	Never	Never	Never	Never	Never	Never	Never	Much less	Much less	Much less	Much less	Much less	Much more	16	0	1	0	3	Reward only
3636	Cross-bred	Cross Breed	Female neutered	F	N	5.25	25	No	No	NA	NA	NA	Control	NA	NA	NA	NA	NA	NA	NA	NA	NA	NA	NA	NA	NA	NA	NA	NA	NA	Never	Never	Never	Never	Never	Never	Never	The same	The same	The same	The same	The same	The same	34	0	1	0	3	Reward only
3114	Pure-bred	Scottish Terrier	Female entire	F	E	5.25	12	No	No	NA	NA	NA	Control	NA	NA	NA	NA	NA	NA	NA	NA	NA	NA	NA	NA	NA	NA	NA	NA	NA	Never	Never	Never	Never	Never	Never	Never	The same	The same	The same	The same	The same	The same	34	0	0	3	2	Mixed
3443	Pure-bred	Staffordshire Bull Terrier	Male neutered	M	N	5.25	20	No	No	NA	NA	NA	Control	NA	NA	NA	NA	NA	NA	NA	NA	NA	NA	NA	NA	NA	NA	NA	NA	NA	Never	Never	Never	Never	Never	Never	Never	The same	The same	The same	The same	The same	The same	34	0	1	1	2	Mixed
606	Pure-bred	Great Dane	Female entire	F	E	5.25	60	Yes	No	NA	NA	NA	Control	NA	NA	NA	NA	NA	NA	NA	NA	NA	NA	NA	NA	NA	NA	NA	NA	NA	Never	Never	Never	Never	Never	Never	Never	The same	The same	The same	The same	The same	The same	34	0	5	1	2	Mixed
3376	Pure-bred	Spaniel (English Springer)	Female neutered	F	N	5.25	18	Yes	No	NA	NA	NA	Control	NA	NA	NA	NA	NA	NA	NA	NA	NA	NA	NA	NA	NA	NA	NA	NA	NA	Never	Never	Never	Never	Never	Never	Never	The same	The same	The same	The same	The same	The same	34	0	2	1	2	Mixed
2378	Cross-bred	Cross Breed	Female neutered	F	N	5.25	21	No	No	NA	NA	NA	Control	NA	NA	NA	NA	NA	NA	NA	NA	NA	NA	NA	NA	NA	NA	NA	NA	NA	Never	Never	Never	Never	Never	Never	Never	The same	The same	The same	The same	The same	The same	34	0	0	0	2	Reward only
3109	Pure-bred	Spaniel (Cocker)	Female neutered	F	N	5.25	12	No	No	NA	NA	NA	Control	NA	NA	NA	NA	NA	NA	NA	NA	NA	NA	NA	NA	NA	NA	NA	NA	NA	Never	Never	Never	Never	Never	Never	Never	Much less	Much less	Much less	Much less	Much less	The same	18	0	0	0	2	Reward only
3639	Pure-bred	Chihuahua (Smooth Coat)	Male entire	M	E	5.25	5	No	No	NA	NA	NA	Control	NA	NA	NA	NA	NA	NA	NA	NA	NA	NA	NA	NA	NA	NA	NA	NA	NA	Never	Never	Never	Never	Never	Never	Never	The same	The same	The same	The same	The same	The same	34	0	0	0	1	Reward only
4415	Pure-bred	Retriever (Labrador)	Female neutered	F	N	5.25	38	Yes	No	NA	NA	NA	Control	NA	NA	NA	NA	NA	NA	NA	NA	NA	NA	NA	NA	NA	NA	NA	NA	NA	Never	Never	Never	Never	Never	Never	Never	The same	The same	The same	The same	The same	The same	34	0	NA	0	0	NA
3775	Pure-bred	Old English Sheepdog	Male neutered	M	N	5.33	36	Yes	No	NA	NA	NA	Control	NA	NA	NA	NA	NA	NA	NA	NA	NA	NA	NA	NA	NA	NA	NA	NA	NA	Never	Never	Never	Never	Never	Never	Never	The same	The same	The same	The same	The same	The same	34	0	0	2	4	Mixed
3567	Pure-bred	Spaniel (English Springer)	Male neutered	M	N	5.33	21	Yes	No	NA	NA	NA	Control	NA	NA	NA	NA	NA	NA	NA	NA	NA	NA	NA	NA	NA	NA	NA	NA	NA	Never	Once a day	Never	Never	Never	Never	Never	The same	The same	The same	The same	The same	The same	37	0	1	1	4	Mixed
2642	Pure-bred	Retriever (Flat Coated)	Female neutered	F	N	5.33	29	Yes	No	NA	NA	NA	Control	NA	NA	NA	NA	NA	NA	NA	NA	NA	NA	NA	NA	NA	NA	NA	NA	NA	Never	Never	Never	Never	Never	Never	Never	The same	The same	The same	The same	The same	The same	34	0	NA	1	4	Mixed
4221	Pure-bred	Border Collie	Female neutered	F	N	5.33	11	NA	No	NA	NA	NA	Control	NA	NA	NA	NA	NA	NA	NA	NA	NA	NA	NA	NA	NA	NA	NA	NA	NA	Never	Never	Never	Never	Never	Once a week	1-30% of the times	The same	The same	The same	The same	The same	The same	37	0	1	1	4	Mixed
2395	Pure-bred	Bearded Collie	Female entire	F	E	5.33	19	Yes	No	NA	NA	NA	Control	NA	NA	NA	NA	NA	NA	NA	NA	NA	NA	NA	NA	NA	NA	NA	NA	NA	Never	Never	Never	Never	Never	Never	Never	The same	The same	The same	The same	The same	The same	34	0	5	0	4	Reward only
1972	Cross-bred	Cross Breed	Male neutered	M	N	5.33	10	Yes	No	NA	NA	NA	Control	NA	NA	NA	NA	NA	NA	NA	NA	NA	NA	NA	NA	NA	NA	NA	NA	NA	Never	Never	Never	Never	Never	Once a month	Never	The same	The same	The same	The same	The same	The same	35	0	3	0	4	Reward only
4563	Cross-bred	Cross Breed	Male neutered	M	N	5.33	10	Yes	No	NA	NA	NA	Control	NA	NA	NA	NA	NA	NA	NA	NA	NA	NA	NA	NA	NA	NA	NA	NA	NA	Never	Never	Never	Never	Never	Once a month	Never	The same	The same	The same	The same	The same	The same	35	0	3	0	4	Reward only
1866	Pure-bred	Border Collie	Male neutered	M	N	5.33	22	Yes	No	NA	NA	NA	Control	NA	NA	NA	NA	NA	NA	NA	NA	NA	NA	NA	NA	NA	NA	NA	NA	NA	Never	Never	Never	Never	Never	Never	Never	The same	The same	The same	The same	The same	The same	34	0	1	0	4	Reward only
2796	Pure-bred	Rottweiler	Female entire	F	E	5.33	42	No	No	NA	NA	NA	Control	NA	NA	NA	NA	NA	NA	NA	NA	NA	NA	NA	NA	NA	NA	NA	NA	NA	Never	Never	Never	Never	Never	Never	Never	The same	The same	The same	The same	The same	The same	34	0	7	5	3	Mixed
685	Pure-bred	Spaniel (Cocker)	Male entire	M	E	5.33	13	Yes	No	NA	NA	NA	Control	NA	NA	NA	NA	NA	NA	NA	NA	NA	NA	NA	NA	NA	NA	NA	NA	NA	Never	Never	Never	Never	Never	Once a month	Never	The same	The same	The same	The same	The same	Slightly less	36	0	1	4	3	Mixed
3762	Cross-bred	Cross Breed	Female neutered	F	N	5.33	25	No	No	NA	NA	NA	Control	NA	NA	NA	NA	NA	NA	NA	NA	NA	NA	NA	NA	NA	NA	NA	NA	NA	Never	Never	Never	Never	Never	Never	Never	The same	The same	The same	The same	The same	Slightly more	33	0	NA	4	3	Mixed
3650	Pure-bred	Irish Red & White Setter	Male neutered	M	N	5.33	32	Yes	No	NA	NA	NA	Control	NA	NA	NA	NA	NA	NA	NA	NA	NA	NA	NA	NA	NA	NA	NA	NA	NA	Never	Never	Never	Once a month	Never	Never	Never	The same	The same	The same	The same	The same	The same	35	0	0	3	3	Mixed
1203	Pure-bred	Cavalier King Charles Spaniel	Female neutered	F	N	5.33	12	Yes	Yes	NA	NA	NA	Control	NA	NA	NA	NA	NA	NA	NA	NA	NA	NA	NA	NA	NA	NA	NA	NA	NA	Once a month	Once a month	Never	Never	Never	Never	1-30% of the times	Slightly more	The same	The same	Slightly more	The same	Slightly more	39	0	1	2	3	Mixed
50	Pure-bred	Hungarian Wire Haired Vizsla	Female neutered	F	N	5.33	31	Yes	No	NA	NA	NA	Control	NA	NA	NA	NA	NA	NA	NA	NA	NA	NA	NA	NA	NA	NA	NA	NA	NA	Never	Never	Never	Never	Never	Never	1-30% of the times	The same	The same	Slightly more	Slightly more	The same	The same	38	0	9	2	3	Mixed
586	Cross-bred	Cross Breed	Male neutered	M	N	5.33	NA	No	No	NA	NA	NA	Control	NA	NA	NA	NA	NA	NA	NA	NA	NA	NA	NA	NA	NA	NA	NA	NA	NA	Never	Never	Never	Never	Never	Never	1-30% of the times	The same	The same	The same	The same	The same	The same	35	0	0	2	3	Mixed
4399	Pure-bred	Dachshund (Long-Haired)	Female entire	F	E	5.33	5	No	No	NA	NA	NA	Control	NA	NA	NA	NA	NA	NA	NA	NA	NA	NA	NA	NA	NA	NA	NA	NA	NA	Never	Never	Never	Never	Never	Never	Never	The same	The same	The same	The same	The same	The same	34	0	0	2	3	Mixed
4291	Cross-bred	Jack Russell Terrier	Female neutered	F	N	5.33	6	No	No	NA	NA	NA	Control	NA	NA	NA	NA	NA	NA	NA	NA	NA	NA	NA	NA	NA	NA	NA	NA	NA	Never	Never	Never	Never	Never	Never	Never	The same	The same	The same	The same	The same	The same	34	0	2	2	3	Mixed
2131	Pure-bred	Retriever (Labrador)	Female neutered	F	N	5.33	25	No	No	NA	NA	NA	Control	NA	NA	NA	NA	NA	NA	NA	NA	NA	NA	NA	NA	NA	NA	NA	NA	NA	Never	Never	Never	Never	Never	Never	Never	The same	The same	The same	The same	The same	The same	34	0	1	1	3	Mixed
4066	Cross-bred	Cross Breed	Female neutered	F	N	5.33	28	Yes	No	NA	NA	NA	Control	NA	NA	NA	NA	NA	NA	NA	NA	NA	NA	NA	NA	NA	NA	NA	NA	NA	Never	Never	Never	Never	Never	Never	Never	The same	The same	The same	The same	The same	The same	34	0	3	1	3	Mixed
832	Cross-bred	Cross Breed	Male neutered	M	N	5.33	6	No	No	NA	NA	NA	Control	NA	NA	NA	NA	NA	NA	NA	NA	NA	NA	NA	NA	NA	NA	NA	NA	NA	Never	Never	Never	Never	Never	More than once a day	Never	The same	The same	The same	The same	The same	Slightly more	37	0	0	1	3	Mixed
4148	Pure-bred	Retriever (Labrador)	Male neutered	M	N	5.33	29	Yes	No	NA	NA	NA	Control	NA	NA	NA	NA	NA	NA	NA	NA	NA	NA	NA	NA	NA	NA	NA	NA	NA	Once a month	Once a month	Once a week	Never	Once a month	Once a week	Never	The same	The same	The same	The same	The same	The same	41	0	4	0	3	Reward only
2183	Pure-bred	Alaskan Malamute	Male entire	M	E	5.33	42	Yes	No	NA	NA	NA	Control	NA	NA	NA	NA	NA	NA	NA	NA	NA	NA	NA	NA	NA	NA	NA	NA	NA	Never	Never	Never	Never	Never	Never	Never	The same	The same	The same	The same	The same	The same	34	0	4	0	3	Reward only
1980	Pure-bred	Welsh Corgi (Cardigan)	Female entire	F	E	5.33	15	No	No	NA	NA	NA	Control	NA	NA	NA	NA	NA	NA	NA	NA	NA	NA	NA	NA	NA	NA	NA	NA	NA	Never	Never	Never	Never	Never	Never	Never	The same	The same	The same	The same	The same	The same	34	0	NA	0	3	Reward only
4130	Pure-bred	Leonberger	Female neutered	F	N	5.33	60	Yes	No	NA	NA	NA	Control	NA	NA	NA	NA	NA	NA	NA	NA	NA	NA	NA	NA	NA	NA	NA	NA	NA	Never	Never	Never	Never	Never	Once a week	Never	Much less	Much less	Much less	Much less	Much less	The same	20	0	2	0	3	Reward only
2595	Cross-bred	Cross Breed	Male neutered	M	N	5.33	14	Yes	No	NA	NA	NA	Control	NA	NA	NA	NA	NA	NA	NA	NA	NA	NA	NA	NA	NA	NA	NA	NA	NA	Never	Never	Never	Never	Never	Once a month	Never	The same	The same	The same	The same	The same	The same	35	0	1	0	3	Reward only
2650	Cross-bred	Cross Breed	Female neutered	F	N	5.33	14	No	No	NA	NA	NA	Control	NA	NA	NA	NA	NA	NA	NA	NA	NA	NA	NA	NA	NA	NA	NA	NA	NA	Never	Never	Never	Never	Never	Never	Never	The same	The same	The same	The same	The same	The same	34	0	1	0	3	Reward only
1299	Pure-bred	Cavalier King Charles Spaniel	Female neutered	F	N	5.33	10	No	No	NA	NA	NA	Control	NA	NA	NA	NA	NA	NA	NA	NA	NA	NA	NA	NA	NA	NA	NA	NA	NA	Never	Never	Never	Never	Never	Never	Never	The same	The same	The same	The same	The same	The same	34	0	1	3	2	Mixed
819	Pure-bred	Spaniel (English Springer)	Female entire	F	E	5.33	20	No	No	NA	NA	NA	Control	NA	NA	NA	NA	NA	NA	NA	NA	NA	NA	NA	NA	NA	NA	NA	NA	NA	Never	Never	Never	Never	Never	Never	1-30% of the times	The same	The same	The same	The same	The same	The same	35	0	0	2	2	Mixed
255	Cross-bred	Cross Breed	Male neutered	M	N	5.33	20	No	No	NA	NA	NA	Control	NA	NA	NA	NA	NA	NA	NA	NA	NA	NA	NA	NA	NA	NA	NA	NA	NA	Never	Never	Never	Never	Never	Never	Never	The same	The same	The same	The same	The same	The same	34	0	1	1	2	Mixed
812	Pure-bred	German Shepherd Dog	Female neutered	F	N	5.33	38	No	I don't know	NA	NA	NA	Control	NA	NA	NA	NA	NA	NA	NA	NA	NA	NA	NA	NA	NA	NA	NA	NA	NA	Never	Never	Never	Never	Never	Never	Never	The same	The same	The same	The same	The same	The same	34	0	1	1	2	Mixed
3778	Pure-bred	Border Collie	Male entire	M	E	5.33	19	No	No	NA	NA	NA	Control	NA	NA	NA	NA	NA	NA	NA	NA	NA	NA	NA	NA	NA	NA	NA	NA	NA	Never	Never	Never	Never	Never	Never	Never	The same	The same	The same	The same	The same	The same	34	0	0	1	2	Mixed
2946	Pure-bred	Dachshund (Long-Haired)	Female neutered	F	N	5.33	NA	Yes	No	NA	NA	NA	Control	NA	NA	NA	NA	NA	NA	NA	NA	NA	NA	NA	NA	NA	NA	NA	NA	NA	Never	Never	Never	Never	Never	Never	Never	The same	The same	The same	The same	The same	The same	34	0	NA	1	2	Mixed
4402	Pure-bred	Spaniel (Cocker)	Female entire	F	E	5.33	12	No	No	NA	NA	NA	Control	NA	NA	NA	NA	NA	NA	NA	NA	NA	NA	NA	NA	NA	NA	NA	NA	NA	Never	Never	Never	Never	Never	Never	Never	The same	The same	The same	The same	The same	The same	34	0	4	0	2	Reward only
273	Cross-bred	Bichon Frise	Male neutered	M	N	5.33	13	Yes	No	NA	NA	NA	Control	NA	NA	NA	NA	NA	NA	NA	NA	NA	NA	NA	NA	NA	NA	NA	NA	NA	Once a month	Once a day	Never	Never	Never	More than once a day	1-30% of the times	The same	The same	The same	The same	The same	Much less	45	0	NA	0	0	NA
134	Cross-bred	Jack Russell Terrier	Male neutered	M	N	5.42	9	No	No	NA	NA	NA	Control	NA	NA	NA	NA	NA	NA	NA	NA	NA	NA	NA	NA	NA	NA	NA	NA	NA	Never	Never	Never	Never	Never	Never	Never	The same	The same	The same	The same	The same	The same	34	0	2	3	4	Mixed
4036	Pure-bred	Spaniel (English Springer)	Female neutered	F	N	5.42	20	Yes	No	NA	NA	NA	Control	NA	NA	NA	NA	NA	NA	NA	NA	NA	NA	NA	NA	NA	NA	NA	NA	NA	Never	Never	Never	Never	Never	Once a week	Never	The same	The same	The same	The same	The same	The same	36	0	2	1	4	Mixed
76	Pure-bred	Papillon	Male entire	M	E	5.42	3	No	No	NA	NA	NA	Control	NA	NA	NA	NA	NA	NA	NA	NA	NA	NA	NA	NA	NA	NA	NA	NA	NA	Never	Never	Never	Never	Never	Never	Never	The same	The same	Slightly more	The same	The same	The same	35	0	7	1	4	Mixed
4195	Pure-bred	Border Collie	Female entire	F	E	5.42	16	Yes	No	NA	NA	NA	Control	NA	NA	NA	NA	NA	NA	NA	NA	NA	NA	NA	NA	NA	NA	NA	NA	NA	Never	Never	Never	Never	Never	Never	Never	The same	The same	The same	The same	The same	The same	34	0	2	0	4	Reward only
78	Pure-bred	Cavalier King Charles Spaniel	Male neutered	M	N	5.42	6	Yes	No	NA	NA	NA	Control	NA	NA	NA	NA	NA	NA	NA	NA	NA	NA	NA	NA	NA	NA	NA	NA	NA	More than once a day	More than once a day	Never	More than once a day	Never	Never	Never	The same	The same	The same	The same	The same	Slightly less	47	0	0	0	4	Reward only
2496	Pure-bred	Affenpinscher	Female entire	F	E	5.42	5	No	No	NA	NA	NA	Control	NA	NA	NA	NA	NA	NA	NA	NA	NA	NA	NA	NA	NA	NA	NA	NA	NA	Never	Never	Never	Never	Never	Never	Never	The same	The same	The same	The same	The same	The same	34	0	3	0	4	Reward only
138	Pure-bred	Cavalier King Charles Spaniel	Female neutered	F	N	5.42	8	Yes	No	NA	NA	NA	Control	NA	NA	NA	NA	NA	NA	NA	NA	NA	NA	NA	NA	NA	NA	NA	NA	NA	Once a week	Never	Never	Never	Never	Never	1-30% of the times	The same	The same	The same	The same	The same	The same	37	0	2	1	3	Mixed
2156	Cross-bred	Cross Breed	Male neutered	M	N	5.42	36	Yes	No	NA	NA	NA	Control	NA	NA	NA	NA	NA	NA	NA	NA	NA	NA	NA	NA	NA	NA	NA	NA	NA	Never	Never	Never	Never	Never	Never	Never	The same	The same	The same	The same	The same	The same	34	0	3	1	3	Mixed
1971	Pure-bred	Picardy Sheepdog	Female neutered	F	N	5.42	23	Yes	No	NA	NA	NA	Control	NA	NA	NA	NA	NA	NA	NA	NA	NA	NA	NA	NA	NA	NA	NA	NA	NA	Never	Never	Never	Never	Never	Never	Never	The same	The same	The same	The same	The same	The same	34	0	1	0	3	Reward only
2495	Pure-bred	Retriever (Labrador)	Female neutered	F	N	5.42	30	No	No	NA	NA	NA	Control	NA	NA	NA	NA	NA	NA	NA	NA	NA	NA	NA	NA	NA	NA	NA	NA	NA	Never	Never	Never	Never	Never	Never	Never	The same	The same	The same	The same	The same	The same	34	0	5	0	2	Reward only
2251	Cross-bred	Cross Breed	Male entire	M	E	5.42	26	No	No	NA	NA	NA	Control	NA	NA	NA	NA	NA	NA	NA	NA	NA	NA	NA	NA	NA	NA	NA	NA	NA	Never	Never	Never	Never	Never	Never	Never	The same	The same	The same	The same	The same	The same	34	0	4	0	2	Reward only
2798	Pure-bred	Weimaraner	Female entire	F	E	5.42	29	Yes	No	NA	NA	NA	Control	NA	NA	NA	NA	NA	NA	NA	NA	NA	NA	NA	NA	NA	NA	NA	NA	NA	Never	Never	Never	Never	Never	Once a week	1-30% of the times	The same	The same	The same	The same	The same	The same	37	0	NA	0	0	NA
91	Pure-bred	West Highland White Terrier	Female neutered	F	N	5.5	9	Yes	No	NA	NA	NA	Control	NA	NA	NA	NA	NA	NA	NA	NA	NA	NA	NA	NA	NA	NA	NA	NA	NA	Never	Never	Never	Never	Never	Never	Never	The same	The same	The same	The same	The same	The same	34	0	NA	4	4	Mixed
4292	Pure-bred	German Shepherd Dog	Male entire	M	E	5.5	41	No	No	NA	NA	NA	Control	NA	NA	NA	NA	NA	NA	NA	NA	NA	NA	NA	NA	NA	NA	NA	NA	NA	Never	Never	Never	Never	Never	Once a week	Never	The same	The same	The same	The same	The same	Slightly more	35	0	8	3	4	Mixed
3578	Pure-bred	Staffordshire Bull Terrier	Male neutered	M	N	5.5	26	No	No	NA	NA	NA	Control	NA	NA	NA	NA	NA	NA	NA	NA	NA	NA	NA	NA	NA	NA	NA	NA	NA	Never	Never	Never	Never	Never	Never	Never	The same	The same	The same	The same	The same	The same	34	0	3	2	4	Mixed
4602	Pure-bred	Spanish Water Dog	Male neutered	M	N	5.5	16	No	No	NA	NA	NA	Control	NA	NA	NA	NA	NA	NA	NA	NA	NA	NA	NA	NA	NA	NA	NA	NA	NA	Never	Never	Never	Never	Never	Never	Never	The same	The same	The same	The same	The same	The same	34	0	6	2	4	Mixed
3086	Cross-bred	Cross Breed	Female neutered	F	N	5.5	23	No	No	NA	NA	NA	Control	NA	NA	NA	NA	NA	NA	NA	NA	NA	NA	NA	NA	NA	NA	NA	NA	NA	Never	Never	Never	Never	Never	Never	Never	The same	The same	The same	The same	The same	Slightly more	33	0	0	2	4	Mixed
756	Cross-bred	Cross Breed	Female neutered	F	N	5.5	19	Yes	No	NA	NA	NA	Control	NA	NA	NA	NA	NA	NA	NA	NA	NA	NA	NA	NA	NA	NA	NA	NA	NA	Once a day	Once a month	Never	Never	Never	Once a week	Never	The same	The same	The same	The same	The same	The same	40	0	0	1	4	Mixed
2743	Pure-bred	German Shepherd Dog	Male entire	M	E	5.5	41	Yes	No	NA	NA	NA	Control	NA	NA	NA	NA	NA	NA	NA	NA	NA	NA	NA	NA	NA	NA	NA	NA	NA	Never	Never	Never	Never	Never	Never	Never	The same	The same	The same	The same	The same	The same	34	0	1	1	4	Mixed
3430	Pure-bred	Border Collie	Female entire	F	E	5.5	18	No	No	NA	NA	NA	Control	NA	NA	NA	NA	NA	NA	NA	NA	NA	NA	NA	NA	NA	NA	NA	NA	NA	Never	Never	Never	Never	Never	Never	Never	The same	The same	The same	The same	The same	The same	34	0	5	1	4	Mixed
3953	Pure-bred	Border Collie	Male neutered	M	N	5.5	20	Yes	No	NA	NA	NA	Control	NA	NA	NA	NA	NA	NA	NA	NA	NA	NA	NA	NA	NA	NA	NA	NA	NA	Never	Never	Never	Never	Never	Never	Never	The same	The same	The same	The same	The same	The same	34	0	2	0	4	Reward only
4600	Pure-bred	Border Collie	Male neutered	M	N	5.5	17	No	No	NA	NA	NA	Control	NA	NA	NA	NA	NA	NA	NA	NA	NA	NA	NA	NA	NA	NA	NA	NA	NA	Never	Never	Never	Never	Never	Never	Never	The same	The same	The same	The same	The same	The same	34	0	4	0	4	Reward only
3699	Pure-bred	Italian Greyhound	Male neutered	M	N	5.5	6	Yes	No	NA	NA	NA	Control	NA	NA	NA	NA	NA	NA	NA	NA	NA	NA	NA	NA	NA	NA	NA	NA	NA	Never	Never	Never	Never	Never	Never	Never	The same	The same	The same	The same	The same	Much more	32	0	1	0	4	Reward only
4481	Pure-bred	Cross Breed	Female neutered	F	N	5.5	19	Yes	No	NA	NA	NA	Control	NA	NA	NA	NA	NA	NA	NA	NA	NA	NA	NA	NA	NA	NA	NA	NA	NA	Never	Never	Never	Never	Never	Never	Never	The same	The same	The same	The same	The same	The same	34	0	3	0	4	Reward only
2179	Pure-bred	Border Collie	Male neutered	M	N	5.5	22	Yes	No	NA	NA	NA	Control	NA	NA	NA	NA	NA	NA	NA	NA	NA	NA	NA	NA	NA	NA	NA	NA	NA	Never	Never	Never	Never	Never	Never	Never	The same	The same	The same	The same	The same	Slightly more	33	0	4	0	4	Reward only
513	Pure-bred	Cavalier King Charles Spaniel	Male neutered	M	N	5.5	10	Yes	No	NA	NA	NA	Control	NA	NA	NA	NA	NA	NA	NA	NA	NA	NA	NA	NA	NA	NA	NA	NA	NA	Never	Never	Never	Never	Never	Never	Never	The same	The same	The same	The same	The same	The same	34	0	2	0	4	Reward only
3974	Cross-bred	Australian Cattle Dog	Female neutered	F	N	5.5	16	No	Yes	NA	NA	NA	Control	NA	NA	NA	NA	NA	NA	NA	NA	NA	NA	NA	NA	NA	NA	NA	NA	NA	Never	Never	Never	Never	Never	Never	Never	The same	The same	The same	The same	The same	Much more	32	0	0	6	3	Mixed
4561	Pure-bred	Bulldog	Female neutered	F	N	5.5	75	No	No	NA	NA	NA	Control	NA	NA	NA	NA	NA	NA	NA	NA	NA	NA	NA	NA	NA	NA	NA	NA	NA	Never	Never	Never	Never	Never	Never	Never	The same	The same	The same	The same	The same	The same	34	0	0	5	3	Mixed
4410	Cross-bred	Cross Breed	Female neutered	F	N	5.5	19	Yes	No	NA	NA	NA	Control	NA	NA	NA	NA	NA	NA	NA	NA	NA	NA	NA	NA	NA	NA	NA	NA	NA	Never	Never	Never	Never	Never	Never	1-30% of the times	The same	The same	The same	The same	The same	The same	35	0	0	4	3	Mixed
3625	Pure-bred	Retriever (Labrador)	Female neutered	F	N	5.5	25	Yes	No	NA	NA	NA	Control	NA	NA	NA	NA	NA	NA	NA	NA	NA	NA	NA	NA	NA	NA	NA	NA	NA	Never	Never	Never	Never	Never	Never	Never	The same	The same	The same	The same	The same	The same	34	0	NA	3	3	Mixed
4347	Pure-bred	Retriever (Labrador)	Female neutered	F	N	5.5	25	Yes	No	NA	NA	NA	Control	NA	NA	NA	NA	NA	NA	NA	NA	NA	NA	NA	NA	NA	NA	NA	NA	NA	Never	Never	Never	Never	Never	Never	Never	The same	The same	The same	The same	The same	The same	34	0	6	2	3	Mixed
3569	Pure-bred	Spaniel (English Springer)	Male neutered	M	N	5.5	22	Yes	No	NA	NA	NA	Control	NA	NA	NA	NA	NA	NA	NA	NA	NA	NA	NA	NA	NA	NA	NA	NA	NA	Never	Never	Never	Never	Never	Never	Never	The same	The same	The same	The same	The same	The same	34	0	0	2	3	Mixed
390	Pure-bred	Boxer	Female neutered	F	N	5.5	NA	No	No	NA	NA	NA	Control	NA	NA	NA	NA	NA	NA	NA	NA	NA	NA	NA	NA	NA	NA	NA	NA	NA	Never	Never	Never	Never	Never	Never	Never	The same	The same	The same	The same	The same	Slightly less	35	0	0	2	3	Mixed
4280	Pure-bred	Spaniel (Cocker)	Female entire	F	E	5.5	12	No	No	NA	NA	NA	Control	NA	NA	NA	NA	NA	NA	NA	NA	NA	NA	NA	NA	NA	NA	NA	NA	NA	Never	Never	Never	Never	Never	Never	Never	The same	The same	The same	The same	The same	The same	34	0	NA	1	3	Mixed
3875	Cross-bred	Cross Breed	Male entire	M	E	5.5	16	No	Yes	NA	NA	NA	Control	NA	NA	NA	NA	NA	NA	NA	NA	NA	NA	NA	NA	NA	NA	NA	NA	NA	Never	Never	Never	Never	Never	Never	Never	The same	The same	The same	The same	The same	The same	34	0	0	1	3	Mixed
2586	Pure-bred	Leonberger	Female neutered	F	N	5.5	54	No	No	NA	NA	NA	Control	NA	NA	NA	NA	NA	NA	NA	NA	NA	NA	NA	NA	NA	NA	NA	NA	NA	Never	Never	Never	Never	Never	Never	Never	The same	The same	The same	The same	The same	The same	34	0	2	1	3	Mixed
3640	Cross-bred	Cross Breed	Male neutered	M	N	5.5	29	Yes	No	NA	NA	NA	Control	NA	NA	NA	NA	NA	NA	NA	NA	NA	NA	NA	NA	NA	NA	NA	NA	NA	Never	Never	Never	Never	Never	Never	Never	The same	The same	The same	The same	The same	The same	34	0	0	0	3	Reward only
3135	Pure-bred	Border Collie	Male entire	M	E	5.5	21	No	No	NA	NA	NA	Control	NA	NA	NA	NA	NA	NA	NA	NA	NA	NA	NA	NA	NA	NA	NA	NA	NA	Never	Never	Never	Never	Never	Never	Never	The same	The same	The same	The same	The same	The same	34	0	2	0	3	Reward only
2125	Cross-bred	Cross Breed	Male neutered	M	N	5.5	27	No	No	NA	NA	NA	Control	NA	NA	NA	NA	NA	NA	NA	NA	NA	NA	NA	NA	NA	NA	NA	NA	NA	Never	Never	Never	Never	Never	Never	Never	The same	The same	The same	The same	The same	The same	34	0	1	0	3	Reward only
641	Pure-bred	Retriever (Labrador)	Female neutered	F	N	5.5	22	No	No	NA	NA	NA	Control	NA	NA	NA	NA	NA	NA	NA	NA	NA	NA	NA	NA	NA	NA	NA	NA	NA	Never	Never	Never	Never	Never	Never	Never	The same	The same	The same	The same	The same	The same	34	0	0	5	2	Mixed
2643	Pure-bred	Bernese Mountain Dog	Male entire	M	E	5.5	50	No	No	NA	NA	NA	Control	NA	NA	NA	NA	NA	NA	NA	NA	NA	NA	NA	NA	NA	NA	NA	NA	NA	Never	Never	Never	Never	Never	Never	Never	The same	The same	The same	The same	The same	The same	34	0	4	2	2	Mixed
4434	Pure-bred	Rottweiler	Female neutered	F	N	5.5	45	Yes	No	NA	NA	NA	Control	NA	NA	NA	NA	NA	NA	NA	NA	NA	NA	NA	NA	NA	NA	NA	NA	NA	Never	Never	Never	Never	Never	Never	Never	The same	The same	The same	The same	The same	The same	34	0	0	1	2	Mixed
485	Pure-bred	Retriever (Labrador)	Female neutered	F	N	5.5	25	Yes	No	NA	NA	NA	Control	NA	NA	NA	NA	NA	NA	NA	NA	NA	NA	NA	NA	NA	NA	NA	NA	NA	Never	Never	Never	Never	Never	Never	1-30% of the times	The same	The same	The same	The same	The same	The same	35	0	3	0	2	Reward only
4048	Cross-bred	Cross Breed	Male neutered	M	N	5.5	19	Yes	No	NA	NA	NA	Control	NA	NA	NA	NA	NA	NA	NA	NA	NA	NA	NA	NA	NA	NA	NA	NA	NA	Never	Never	Never	Never	Never	Never	Never	The same	The same	The same	The same	The same	The same	34	0	3	0	2	Reward only
2778	Pure-bred	Weimaraner	Female neutered	F	N	5.58	26	Yes	No	NA	NA	NA	Control	NA	NA	NA	NA	NA	NA	NA	NA	NA	NA	NA	NA	NA	NA	NA	NA	NA	Never	Never	Never	Never	Never	Never	Never	Much less	Much less	Much less	Much less	Much less	The same	18	0	1	4	4	Mixed
2764	Pure-bred	Weimaraner	Male entire	M	E	5.58	33	Yes	No	NA	NA	NA	Control	NA	NA	NA	NA	NA	NA	NA	NA	NA	NA	NA	NA	NA	NA	NA	NA	NA	Never	Never	Never	Never	Never	Never	Never	The same	The same	The same	The same	The same	Slightly less	35	0	5	4	4	Mixed
2672	Pure-bred	Retriever (Labrador)	Male entire	M	E	5.58	35	No	No	NA	NA	NA	Control	NA	NA	NA	NA	NA	NA	NA	NA	NA	NA	NA	NA	NA	NA	NA	NA	NA	Never	Never	Never	Never	Never	Never	Never	The same	The same	The same	The same	The same	The same	34	0	3	4	4	Mixed
1327	Pure-bred	German Shepherd Dog	Female neutered	F	N	5.58	40	No	No	NA	NA	NA	Control	NA	NA	NA	NA	NA	NA	NA	NA	NA	NA	NA	NA	NA	NA	NA	NA	NA	Never	Never	Never	Never	Never	Never	Never	The same	The same	The same	The same	The same	Slightly less	35	0	1	3	4	Mixed
857	Pure-bred	Spaniel (English Springer)	Female neutered	F	N	5.58	13	No	No	NA	NA	NA	Control	NA	NA	NA	NA	NA	NA	NA	NA	NA	NA	NA	NA	NA	NA	NA	NA	NA	Never	Never	Never	Never	Never	Once a week	Never	The same	The same	The same	The same	The same	The same	36	0	1	2	4	Mixed
2411	Pure-bred	Retriever (Labrador)	Female neutered	F	N	5.58	27	No	No	NA	NA	NA	Control	NA	NA	NA	NA	NA	NA	NA	NA	NA	NA	NA	NA	NA	NA	NA	NA	NA	Never	Never	Never	Never	Never	Never	Never	The same	The same	The same	The same	The same	The same	34	0	NA	1	4	Mixed
3923	Cross-bred	Cross Breed	Male neutered	M	N	5.58	24	Yes	No	NA	NA	NA	Control	NA	NA	NA	NA	NA	NA	NA	NA	NA	NA	NA	NA	NA	NA	NA	NA	NA	Never	Never	Never	Never	Never	Never	Never	The same	The same	The same	The same	The same	Slightly more	33	0	2	1	4	Mixed
3140	Pure-bred	Poodle (Miniature)	Male neutered	M	N	5.58	9	No	No	NA	NA	NA	Control	NA	NA	NA	NA	NA	NA	NA	NA	NA	NA	NA	NA	NA	NA	NA	NA	NA	Never	Never	Never	Never	Never	Never	Never	The same	The same	The same	The same	The same	The same	34	0	4	0	4	Reward only
4051	Pure-bred	German Spitz (Mittel)	Female neutered	F	N	5.58	7	No	No	NA	NA	NA	Control	NA	NA	NA	NA	NA	NA	NA	NA	NA	NA	NA	NA	NA	NA	NA	NA	NA	Never	Never	Never	Never	Never	Never	Never	The same	The same	The same	The same	The same	Slightly less	35	0	5	0	4	Reward only
3454	Pure-bred	Border Collie	Male neutered	M	N	5.58	3	Yes	No	NA	NA	NA	Control	NA	NA	NA	NA	NA	NA	NA	NA	NA	NA	NA	NA	NA	NA	NA	NA	NA	Never	Never	Never	Never	Never	Never	Never	Much less	Much less	Much less	Much less	Much less	The same	18	0	2	0	4	Reward only
484	Pure-bred	Border Terrier	Male neutered	M	N	5.58	10	Yes	Yes	NA	NA	NA	Control	NA	NA	NA	NA	NA	NA	NA	NA	NA	NA	NA	NA	NA	NA	NA	NA	NA	Never	Never	Never	Never	Never	Never	31-60% of the times	The same	The same	Slightly more	The same	The same	The same	37	0	3	3	3	Mixed
588	Pure-bred	Retriever (Labrador)	Male entire	M	E	5.58	NA	Yes	No	NA	NA	NA	Control	NA	NA	NA	NA	NA	NA	NA	NA	NA	NA	NA	NA	NA	NA	NA	NA	NA	Never	Never	Once a week	Never	Once a week	Once a day	31-60% of the times	The same	The same	The same	The same	The same	Slightly less	44	0	0	3	3	Mixed
616	Cross-bred	Cross Breed	Male neutered	M	N	5.58	18	Yes	No	NA	NA	NA	Control	NA	NA	NA	NA	NA	NA	NA	NA	NA	NA	NA	NA	NA	NA	NA	NA	NA	Never	Never	Never	Never	Never	Never	Never	The same	The same	The same	The same	The same	The same	34	0	0	3	3	Mixed
227	Pure-bred	Italian Greyhound	Male neutered	M	N	5.58	8	No	Yes	NA	NA	NA	Control	NA	NA	NA	NA	NA	NA	NA	NA	NA	NA	NA	NA	NA	NA	NA	NA	NA	Never	Never	Never	Never	Never	Never	Never	The same	The same	The same	The same	The same	The same	34	0	0	2	3	Mixed
2377	Pure-bred	Staffordshire Bull Terrier	Female neutered	F	N	5.58	16	Yes	No	NA	NA	NA	Control	NA	NA	NA	NA	NA	NA	NA	NA	NA	NA	NA	NA	NA	NA	NA	NA	NA	Never	Never	Never	Never	Never	Never	Never	The same	The same	The same	The same	The same	The same	34	0	NA	2	3	Mixed
2023	Cross-bred	Cross Breed	Male neutered	M	N	5.58	18	Yes	No	NA	NA	NA	Control	NA	NA	NA	NA	NA	NA	NA	NA	NA	NA	NA	NA	NA	NA	NA	NA	NA	Never	Never	Never	Never	Never	Never	Never	The same	The same	The same	The same	The same	The same	34	0	2	1	3	Mixed
831	Cross-bred	Cross Breed	Female neutered	F	N	5.58	5	No	No	NA	NA	NA	Control	NA	NA	NA	NA	NA	NA	NA	NA	NA	NA	NA	NA	NA	NA	NA	NA	NA	Never	Never	Never	Never	Never	Once a week	Never	The same	The same	The same	The same	The same	The same	36	0	1	1	3	Mixed
1948	Pure-bred	French Bulldog	Male neutered	M	N	5.58	14	Yes	No	NA	NA	NA	Control	NA	NA	NA	NA	NA	NA	NA	NA	NA	NA	NA	NA	NA	NA	NA	NA	NA	Never	Never	Never	Never	Never	Never	Never	The same	The same	The same	The same	The same	The same	34	0	0	0	3	Reward only
802	Cross-bred	Cross Breed	Female neutered	F	N	5.58	14	Yes	No	NA	NA	NA	Control	NA	NA	NA	NA	NA	NA	NA	NA	NA	NA	NA	NA	NA	NA	NA	NA	NA	Never	Never	Never	Never	Never	Never	Never	The same	The same	The same	The same	The same	The same	34	0	NA	3	2	Mixed
4329	Pure-bred	Bulldog	Male neutered	M	N	5.58	32	Yes	No	NA	NA	NA	Control	NA	NA	NA	NA	NA	NA	NA	NA	NA	NA	NA	NA	NA	NA	NA	NA	NA	Never	Never	Never	Never	Once a day	Never	Never	The same	The same	The same	The same	The same	The same	37	0	1	2	2	Mixed
889	Pure-bred	Bull Terrier	Female neutered	F	N	5.58	25	Yes	No	NA	NA	NA	Control	NA	NA	NA	NA	NA	NA	NA	NA	NA	NA	NA	NA	NA	NA	NA	NA	NA	Never	Never	Never	Never	Never	Once a month	Never	The same	The same	The same	The same	The same	The same	35	0	1	1	1	Mixed
1963	Pure-bred	Picardy Sheepdog	Female entire	F	E	5.67	29	Yes	No	NA	NA	NA	Control	NA	NA	NA	NA	NA	NA	NA	NA	NA	NA	NA	NA	NA	NA	NA	NA	NA	Never	Never	Never	Never	Never	Never	Never	The same	The same	The same	The same	The same	Slightly more	33	0	4	3	4	Mixed
4231	Cross-bred	Jack Russell Terrier	Male neutered	M	N	5.67	7	Yes	No	NA	NA	NA	Control	NA	NA	NA	NA	NA	NA	NA	NA	NA	NA	NA	NA	NA	NA	NA	NA	NA	Never	Never	Never	Never	Never	Never	Never	Much less	Much less	Much less	Much less	Much less	Much more	16	0	3	1	4	Mixed
3680	Cross-bred	Cross Breed	Male neutered	M	N	5.67	33	Yes	No	NA	NA	NA	Control	NA	NA	NA	NA	NA	NA	NA	NA	NA	NA	NA	NA	NA	NA	NA	NA	NA	Never	Never	Never	Never	Never	Never	Never	The same	The same	The same	The same	The same	The same	34	0	0	1	4	Mixed
3458	Pure-bred	Border Collie	Male entire	M	E	5.67	22	No	No	NA	NA	NA	Control	NA	NA	NA	NA	NA	NA	NA	NA	NA	NA	NA	NA	NA	NA	NA	NA	NA	Never	Never	Never	Never	Never	Never	Never	The same	The same	The same	The same	The same	The same	34	0	NA	0	4	Reward only
3842	Pure-bred	Retriever (Flat Coated)	Female neutered	F	N	5.67	28	No	No	NA	NA	NA	Control	NA	NA	NA	NA	NA	NA	NA	NA	NA	NA	NA	NA	NA	NA	NA	NA	NA	Never	Never	Never	Never	Never	Never	Never	The same	The same	The same	The same	The same	The same	34	0	1	0	4	Reward only
2763	Pure-bred	Weimaraner	Male neutered	M	N	5.67	35	Yes	No	NA	NA	NA	Control	NA	NA	NA	NA	NA	NA	NA	NA	NA	NA	NA	NA	NA	NA	NA	NA	NA	More than once a day	Never	Never	Never	Never	Never	Never	The same	The same	The same	The same	The same	The same	38	0	1	0	4	Reward only
1953	Pure-bred	Border Collie	Female neutered	F	N	5.67	19	No	No	NA	NA	NA	Control	NA	NA	NA	NA	NA	NA	NA	NA	NA	NA	NA	NA	NA	NA	NA	NA	NA	Never	Never	Never	Never	Never	Never	Never	The same	The same	The same	The same	The same	The same	34	0	2	0	4	Reward only
2862	Cross-bred	Cross Breed	Male neutered	M	N	5.67	30	Yes	No	NA	NA	NA	Control	NA	NA	NA	NA	NA	NA	NA	NA	NA	NA	NA	NA	NA	NA	NA	NA	NA	Never	Never	Never	Never	Never	Never	Never	The same	The same	The same	The same	The same	The same	34	0	0	0	4	Reward only
3465	Pure-bred	Poodle (Standard)	Male neutered	M	N	5.67	26	No	No	NA	NA	NA	Control	NA	NA	NA	NA	NA	NA	NA	NA	NA	NA	NA	NA	NA	NA	NA	NA	NA	Never	Never	Never	Never	Never	Never	Never	Much less	Much less	Much less	Much less	Much less	The same	18	0	1	4	3	Mixed
3599	Pure-bred	Cavalier King Charles Spaniel	Male entire	M	E	5.67	11	Yes	No	NA	NA	NA	Control	NA	NA	NA	NA	NA	NA	NA	NA	NA	NA	NA	NA	NA	NA	NA	NA	NA	Never	Never	Never	Never	Never	Never	Never	Much less	Much less	Much less	Much less	Much less	Slightly more	17	0	4	2	3	Mixed
3105	Pure-bred	Bullmastiff	Female neutered	F	N	5.67	42	No	No	NA	NA	NA	Control	NA	NA	NA	NA	NA	NA	NA	NA	NA	NA	NA	NA	NA	NA	NA	NA	NA	Never	Never	Never	Never	Never	Never	Never	The same	The same	The same	The same	The same	The same	34	0	0	2	3	Mixed
3456	Cross-bred	Maltese	Male neutered	M	N	5.67	12	No	No	NA	NA	NA	Control	NA	NA	NA	NA	NA	NA	NA	NA	NA	NA	NA	NA	NA	NA	NA	NA	NA	Never	Never	Never	Never	Never	Never	Never	The same	The same	The same	The same	The same	The same	34	0	0	2	3	Mixed
468	Pure-bred	Retriever (Labrador)	Female neutered	F	N	5.67	16	Yes	No	NA	NA	NA	Control	NA	NA	NA	NA	NA	NA	NA	NA	NA	NA	NA	NA	NA	NA	NA	NA	NA	Never	Never	Never	Once a month	Never	Never	1-30% of the times	The same	The same	The same	Slightly more	Slightly more	The same	41	0	1	1	3	Mixed
2600	Pure-bred	Retriever (Labrador)	Female neutered	F	N	5.67	26	Yes	No	NA	NA	NA	Control	NA	NA	NA	NA	NA	NA	NA	NA	NA	NA	NA	NA	NA	NA	NA	NA	NA	Never	Never	Never	Never	Never	Never	Never	The same	The same	The same	The same	The same	The same	34	0	0	0	3	Reward only
3155	Pure-bred	Greyhound	Male neutered	M	N	5.67	33	Yes	No	NA	NA	NA	Control	NA	NA	NA	NA	NA	NA	NA	NA	NA	NA	NA	NA	NA	NA	NA	NA	NA	Never	Never	Never	Never	Never	Never	1-30% of the times	The same	The same	The same	The same	The same	The same	35	0	6	0	3	Reward only
2405	Pure-bred	Spaniel (Cocker)	Male neutered	M	N	5.67	16	Yes	No	NA	NA	NA	Control	NA	NA	NA	NA	NA	NA	NA	NA	NA	NA	NA	NA	NA	NA	NA	NA	NA	Never	Never	Never	Never	Never	Never	Never	The same	The same	The same	The same	The same	The same	34	0	1	3	2	Mixed
2688	Pure-bred	Rottweiler	Male entire	M	E	5.67	50	No	No	NA	NA	NA	Control	NA	NA	NA	NA	NA	NA	NA	NA	NA	NA	NA	NA	NA	NA	NA	NA	NA	Never	Never	Never	Never	Never	Never	Never	The same	The same	The same	The same	The same	Slightly less	35	0	2	2	2	Mixed
2076	Pure-bred	Basset Hound	Male neutered	M	N	5.67	28	Yes	No	NA	NA	NA	Control	NA	NA	NA	NA	NA	NA	NA	NA	NA	NA	NA	NA	NA	NA	NA	NA	NA	Never	Never	Never	Never	Never	Never	Never	The same	The same	The same	The same	The same	Slightly more	33	0	0	1	2	Mixed
1401	Pure-bred	Cavalier King Charles Spaniel	Female neutered	F	N	5.67	10	No	No	NA	NA	NA	Control	NA	NA	NA	NA	NA	NA	NA	NA	NA	NA	NA	NA	NA	NA	NA	NA	NA	Never	Never	Never	Never	Never	Never	Never	The same	The same	The same	The same	The same	Slightly less	35	0	0	1	2	Mixed
689	Pure-bred	Lhasa Apso	Female neutered	F	N	5.67	7	Yes	No	NA	NA	NA	Control	NA	NA	NA	NA	NA	NA	NA	NA	NA	NA	NA	NA	NA	NA	NA	NA	NA	Never	Never	Never	Never	Never	Never	Never	Much less	Much less	Much less	Much less	Much less	The same	18	0	0	0	2	Reward only
3440	Cross-bred	Cross Breed	Male neutered	M	N	5.67	32	Yes	No	NA	NA	NA	Control	NA	NA	NA	NA	NA	NA	NA	NA	NA	NA	NA	NA	NA	NA	NA	NA	NA	Never	Never	Never	Never	Never	Never	Never	Much less	Much less	Much less	Much less	Much less	Much less	20	0	NA	0	0	NA
4351	Cross-bred	Cross Breed	Female neutered	F	N	5.75	12	Yes	No	NA	NA	NA	Control	NA	NA	NA	NA	NA	NA	NA	NA	NA	NA	NA	NA	NA	NA	NA	NA	NA	Never	Never	Never	Never	Never	Once a month	Never	The same	The same	The same	The same	The same	The same	35	0	4	3	4	Mixed
2144	Pure-bred	Staffordshire Bull Terrier	Female neutered	F	N	5.75	16	No	No	NA	NA	NA	Control	NA	NA	NA	NA	NA	NA	NA	NA	NA	NA	NA	NA	NA	NA	NA	NA	NA	Once a month	Once a week	Never	Never	Once a month	Never	Never	The same	The same	The same	The same	The same	The same	38	0	0	2	4	Mixed
1040	Pure-bred	Spaniel (English Springer)	Female neutered	F	N	5.75	14	Yes	No	NA	NA	NA	Control	NA	NA	NA	NA	NA	NA	NA	NA	NA	NA	NA	NA	NA	NA	NA	NA	NA	Never	Never	Never	Once a month	Never	Never	1-30% of the times	The same	The same	The same	The same	The same	The same	36	0	4	2	4	Mixed
4335	Pure-bred	Border Collie	Female neutered	F	N	5.75	16	No	No	NA	NA	NA	Control	NA	NA	NA	NA	NA	NA	NA	NA	NA	NA	NA	NA	NA	NA	NA	NA	NA	Never	Never	Never	Never	Never	Never	Never	The same	The same	The same	The same	The same	Slightly more	33	0	2	1	4	Mixed
4557	Cross-bred	Cross Breed	Male neutered	M	N	5.75	17	Yes	No	NA	NA	NA	Control	NA	NA	NA	NA	NA	NA	NA	NA	NA	NA	NA	NA	NA	NA	NA	NA	NA	Never	Never	Never	Never	Never	Never	Never	The same	The same	The same	The same	The same	Slightly more	33	0	6	1	4	Mixed
669	Pure-bred	Border Collie	Female entire	F	E	5.75	18	No	No	NA	NA	NA	Control	NA	NA	NA	NA	NA	NA	NA	NA	NA	NA	NA	NA	NA	NA	NA	NA	NA	Never	Never	Never	Never	Never	Never	Never	The same	The same	The same	The same	The same	The same	34	0	4	0	4	Reward only
861	Cross-bred	Cross Breed	Male neutered	M	N	5.75	20	Yes	No	NA	NA	NA	Control	NA	NA	NA	NA	NA	NA	NA	NA	NA	NA	NA	NA	NA	NA	NA	NA	NA	Never	Never	Never	Never	Never	Never	Never	The same	The same	The same	The same	The same	The same	34	0	0	0	4	Reward only
3538	Pure-bred	Retriever (Labrador)	Male neutered	M	N	5.75	30	No	No	NA	NA	NA	Control	NA	NA	NA	NA	NA	NA	NA	NA	NA	NA	NA	NA	NA	NA	NA	NA	NA	Never	Never	Never	Never	Never	Never	1-30% of the times	The same	The same	The same	The same	The same	Slightly less	36	0	2	0	4	Reward only
2159	Pure-bred	Greyhound	Male neutered	M	N	5.75	33	No	No	NA	NA	NA	Control	NA	NA	NA	NA	NA	NA	NA	NA	NA	NA	NA	NA	NA	NA	NA	NA	NA	Never	Never	Never	Never	Never	Never	Never	The same	The same	The same	The same	The same	Slightly more	33	0	2	0	4	Reward only
2245	Pure-bred	German Shepherd Dog	Male neutered	M	N	5.75	41	No	No	NA	NA	NA	Control	NA	NA	NA	NA	NA	NA	NA	NA	NA	NA	NA	NA	NA	NA	NA	NA	NA	Never	Never	Never	Never	Never	Never	Never	The same	The same	The same	The same	The same	The same	34	0	0	3	3	Mixed
3932	Pure-bred	German Shepherd Dog	Male neutered	M	N	5.75	36	Yes	No	NA	NA	NA	Control	NA	NA	NA	NA	NA	NA	NA	NA	NA	NA	NA	NA	NA	NA	NA	NA	NA	Never	Never	Never	Never	Never	Never	Never	The same	The same	The same	The same	The same	The same	34	0	1	2	3	Mixed
904	Pure-bred	Border Collie	Male entire	M	E	5.75	23	Yes	No	NA	NA	NA	Control	NA	NA	NA	NA	NA	NA	NA	NA	NA	NA	NA	NA	NA	NA	NA	NA	NA	Never	Never	Never	Never	Never	Never	Never	The same	The same	The same	The same	The same	The same	34	0	2	2	3	Mixed
880	Pure-bred	West Highland White Terrier	Female neutered	F	N	5.75	9	Yes	No	NA	NA	NA	Control	NA	NA	NA	NA	NA	NA	NA	NA	NA	NA	NA	NA	NA	NA	NA	NA	NA	Never	Never	Never	Never	Never	Never	Never	The same	The same	The same	The same	The same	Slightly less	35	0	0	2	3	Mixed
830	Pure-bred	Retriever (Labrador)	Male neutered	M	N	5.75	37	No	No	NA	NA	NA	Control	NA	NA	NA	NA	NA	NA	NA	NA	NA	NA	NA	NA	NA	NA	NA	NA	NA	Never	Never	Never	Never	Never	Never	Never	The same	The same	The same	The same	The same	The same	34	0	2	1	3	Mixed
3474	Pure-bred	Retriever (Labrador)	Female neutered	F	N	5.75	26	No	No	NA	NA	NA	Control	NA	NA	NA	NA	NA	NA	NA	NA	NA	NA	NA	NA	NA	NA	NA	NA	NA	Never	Never	Never	Never	Never	Never	Never	Much less	Much less	Much less	Much less	Much less	The same	18	0	0	1	3	Mixed
4491	Pure-bred	Spaniel (Cocker)	Male neutered	M	N	5.75	16	No	No	NA	NA	NA	Control	NA	NA	NA	NA	NA	NA	NA	NA	NA	NA	NA	NA	NA	NA	NA	NA	NA	Never	Never	Never	Never	Never	Never	Never	The same	The same	The same	The same	The same	The same	34	0	0	1	3	Mixed
4495	Cross-bred	Cross Breed	Female neutered	F	N	5.75	17	Yes	No	NA	NA	NA	Control	NA	NA	NA	NA	NA	NA	NA	NA	NA	NA	NA	NA	NA	NA	NA	NA	NA	Never	Never	Never	Never	Never	Never	Never	The same	The same	The same	The same	The same	The same	34	0	0	1	3	Mixed
598	Pure-bred	Retriever (Labrador)	Male neutered	M	N	5.75	30	Yes	No	NA	NA	NA	Control	NA	NA	NA	NA	NA	NA	NA	NA	NA	NA	NA	NA	NA	NA	NA	NA	NA	Never	Never	Never	Never	Never	Never	Never	The same	The same	The same	The same	The same	The same	34	0	0	0	3	Reward only
4000	Pure-bred	Border Collie	Female neutered	F	N	5.75	17	Yes	No	NA	NA	NA	Control	NA	NA	NA	NA	NA	NA	NA	NA	NA	NA	NA	NA	NA	NA	NA	NA	NA	Never	Never	Never	Never	Never	Once a month	Never	The same	The same	The same	The same	The same	Slightly less	36	0	4	0	3	Reward only
2645	Pure-bred	Dachshund (Miniature Smooth-Haired)	Female neutered	F	N	5.75	5	Yes	No	NA	NA	NA	Control	NA	NA	NA	NA	NA	NA	NA	NA	NA	NA	NA	NA	NA	NA	NA	NA	NA	Never	Never	Never	Never	Never	Never	Never	The same	The same	The same	The same	The same	The same	34	0	0	0	3	Reward only
776	Pure-bred	Border Collie	Male neutered	M	N	5.75	18	Yes	No	NA	NA	NA	Control	NA	NA	NA	NA	NA	NA	NA	NA	NA	NA	NA	NA	NA	NA	NA	NA	NA	Once a week	Never	Never	Never	Never	Never	Never	The same	The same	The same	The same	The same	The same	36	0	0	0	3	Reward only
3683	Cross-bred	German Spitz (Mittel)	Male neutered	M	N	5.75	11	Yes	No	NA	NA	NA	Control	NA	NA	NA	NA	NA	NA	NA	NA	NA	NA	NA	NA	NA	NA	NA	NA	NA	Never	Never	Never	Never	Never	Never	Never	The same	The same	The same	The same	The same	The same	34	0	0	0	3	Reward only
348	Pure-bred	Cavalier King Charles Spaniel	Male entire	M	E	5.75	11	No	No	NA	NA	NA	Control	NA	NA	NA	NA	NA	NA	NA	NA	NA	NA	NA	NA	NA	NA	NA	NA	NA	Never	Never	Never	Once a month	Never	Once a month	Never	The same	The same	The same	The same	The same	The same	36	0	1	3	2	Mixed
495	Pure-bred	Jack Russell Terrier	Male neutered	M	N	5.75	10	Yes	No	NA	NA	NA	Control	NA	NA	NA	NA	NA	NA	NA	NA	NA	NA	NA	NA	NA	NA	NA	NA	NA	Never	Never	Never	Never	Never	Never	Never	The same	The same	The same	The same	The same	The same	34	0	0	0	2	Reward only
3924	Cross-bred	Cross Breed	Male neutered	M	N	5.75	24	Yes	No	NA	NA	NA	Control	NA	NA	NA	NA	NA	NA	NA	NA	NA	NA	NA	NA	NA	NA	NA	NA	NA	Never	Never	Never	Never	Never	Never	Never	The same	The same	The same	The same	The same	The same	34	0	NA	0	0	NA
4330	Pure-bred	Border Collie	Female neutered	F	N	5.75	16	No	No	NA	NA	NA	Control	NA	NA	NA	NA	NA	NA	NA	NA	NA	NA	NA	NA	NA	NA	NA	NA	NA	Never	Never	Never	Never	Never	Never	Never	The same	The same	The same	The same	The same	Slightly more	33	0	NA	0	0	NA
3549	Cross-bred	Cross Breed	Female neutered	F	N	5.83	6	No	No	NA	NA	NA	Control	NA	NA	NA	NA	NA	NA	NA	NA	NA	NA	NA	NA	NA	NA	NA	NA	NA	Never	Never	Never	Never	Never	Once a week	1-30% of the times	The same	The same	The same	The same	The same	The same	37	0	1	4	4	Mixed
4198	Pure-bred	Shetland Sheepdog	Male neutered	M	N	5.83	10	Yes	No	NA	NA	NA	Control	NA	NA	NA	NA	NA	NA	NA	NA	NA	NA	NA	NA	NA	NA	NA	NA	NA	Never	Never	Never	Never	Never	Never	Never	The same	The same	The same	The same	The same	The same	34	0	4	3	4	Mixed
2788	Pure-bred	Cross Breed	Male neutered	M	N	5.83	13	Yes	No	NA	NA	NA	Control	NA	NA	NA	NA	NA	NA	NA	NA	NA	NA	NA	NA	NA	NA	NA	NA	NA	Never	Never	Never	Never	Never	Once a week	Never	The same	The same	The same	The same	The same	The same	36	0	5	2	4	Mixed
4017	Cross-bred	Cross Breed	Male neutered	M	N	5.83	26	Yes	No	NA	NA	NA	Control	NA	NA	NA	NA	NA	NA	NA	NA	NA	NA	NA	NA	NA	NA	NA	NA	NA	Never	Never	Never	Never	Never	Once a day	Never	The same	The same	The same	The same	The same	Much less	39	0	3	2	4	Mixed
4159	Cross-bred	Cross Breed	Female neutered	F	N	5.83	17	Yes	No	NA	NA	NA	Control	NA	NA	NA	NA	NA	NA	NA	NA	NA	NA	NA	NA	NA	NA	NA	NA	NA	Never	Never	Never	Never	Never	Never	Never	The same	The same	The same	The same	The same	The same	34	0	4	2	4	Mixed
1590	Pure-bred	Cross Breed	Male neutered	M	N	5.83	6	No	No	NA	NA	NA	Control	NA	NA	NA	NA	NA	NA	NA	NA	NA	NA	NA	NA	NA	NA	NA	NA	NA	Once a day	Once a month	Never	Never	Never	Never	Never	The same	The same	The same	The same	The same	The same	38	0	2	1	4	Mixed
1028	Cross-bred	Cross Breed	Female neutered	F	N	5.83	7	Yes	No	NA	NA	NA	Control	NA	NA	NA	NA	NA	NA	NA	NA	NA	NA	NA	NA	NA	NA	NA	NA	NA	More than once a day	More than once a day	Never	Never	Never	More than once a day	Never	The same	The same	Slightly less	The same	The same	Slightly less	46	0	2	0	4	Reward only
3365	Pure-bred	Boxer	Female neutered	F	N	5.83	34	Yes	Yes	NA	NA	NA	Control	NA	NA	NA	NA	NA	NA	NA	NA	NA	NA	NA	NA	NA	NA	NA	NA	NA	Never	Never	Never	Never	Never	Never	Never	The same	The same	The same	The same	The same	The same	34	0	0	0	4	Reward only
4114	Cross-bred	Cross Breed	Male neutered	M	N	5.83	17	Yes	No	NA	NA	NA	Control	NA	NA	NA	NA	NA	NA	NA	NA	NA	NA	NA	NA	NA	NA	NA	NA	NA	Never	Never	Never	Never	Never	Never	Never	The same	The same	The same	The same	The same	The same	34	0	5	0	4	Reward only
3991	Pure-bred	Border Collie	Female neutered	F	N	5.83	15	Yes	No	NA	NA	NA	Control	NA	NA	NA	NA	NA	NA	NA	NA	NA	NA	NA	NA	NA	NA	NA	NA	NA	Never	Never	Never	Never	Never	Never	Never	The same	The same	The same	The same	The same	The same	34	0	NA	0	4	Reward only
1721	Cross-bred	Cross Breed	Female neutered	F	N	5.83	25	No	No	NA	NA	NA	Control	NA	NA	NA	NA	NA	NA	NA	NA	NA	NA	NA	NA	NA	NA	NA	NA	NA	Never	Never	Never	Never	Never	Never	Never	The same	The same	The same	The same	The same	The same	34	0	3	3	3	Mixed
4385	Pure-bred	German Shepherd Dog	Female neutered	F	N	5.83	31	No	No	NA	NA	NA	Control	NA	NA	NA	NA	NA	NA	NA	NA	NA	NA	NA	NA	NA	NA	NA	NA	NA	Never	Never	Never	Never	Never	Never	1-30% of the times	The same	The same	The same	The same	The same	The same	35	0	1	3	3	Mixed
3214	Pure-bred	Spaniel (Cocker)	Male neutered	M	N	5.83	16	Yes	No	NA	NA	NA	Control	NA	NA	NA	NA	NA	NA	NA	NA	NA	NA	NA	NA	NA	NA	NA	NA	NA	Never	Never	Never	Never	Never	Never	Never	The same	The same	The same	The same	The same	The same	34	0	3	3	3	Mixed
3357	Cross-bred	Staffordshire Bull Terrier	Female neutered	F	N	5.83	20	No	No	NA	NA	NA	Control	NA	NA	NA	NA	NA	NA	NA	NA	NA	NA	NA	NA	NA	NA	NA	NA	NA	Never	Never	Never	Once a month	Never	Never	1-30% of the times	The same	The same	The same	The same	The same	The same	36	0	0	2	3	Mixed
3747	Pure-bred	Irish Wolfhound	Female neutered	F	N	5.83	64	Yes	No	NA	NA	NA	Control	NA	NA	NA	NA	NA	NA	NA	NA	NA	NA	NA	NA	NA	NA	NA	NA	NA	Never	Never	Never	Never	Never	Never	Never	The same	The same	The same	The same	The same	The same	34	0	0	2	3	Mixed
4247	Cross-bred	Cross Breed	Female neutered	F	N	5.83	20	Yes	No	NA	NA	NA	Control	NA	NA	NA	NA	NA	NA	NA	NA	NA	NA	NA	NA	NA	NA	NA	NA	NA	Never	Never	Never	Never	Never	Never	1-30% of the times	The same	The same	The same	The same	The same	The same	35	0	1	2	3	Mixed
4237	Pure-bred	Australian Cattle Dog	Female entire	F	E	5.83	19	Yes	No	NA	NA	NA	Control	NA	NA	NA	NA	NA	NA	NA	NA	NA	NA	NA	NA	NA	NA	NA	NA	NA	Never	Never	Never	Never	Never	Once a week	Never	The same	The same	The same	The same	The same	The same	36	0	2	1	3	Mixed
4305	Pure-bred	Retriever (Labrador)	Male neutered	M	N	5.83	28	Yes	No	NA	NA	NA	Control	NA	NA	NA	NA	NA	NA	NA	NA	NA	NA	NA	NA	NA	NA	NA	NA	NA	Never	Never	Never	Never	Never	Never	Never	The same	The same	The same	The same	The same	The same	34	0	2	0	3	Reward only
4485	Pure-bred	Rhodesian Ridgeback	Male entire	M	E	5.83	44	Yes	No	NA	NA	NA	Control	NA	NA	NA	NA	NA	NA	NA	NA	NA	NA	NA	NA	NA	NA	NA	NA	NA	Never	Never	Never	Never	Never	Never	Never	The same	The same	The same	The same	The same	The same	34	0	0	4	2	Mixed
1768	Pure-bred	Alaskan Malamute	Female neutered	F	N	5.83	50	Yes	No	NA	NA	NA	Control	NA	NA	NA	NA	NA	NA	NA	NA	NA	NA	NA	NA	NA	NA	NA	NA	NA	Never	Never	Never	Never	Never	Never	Never	The same	The same	The same	The same	The same	The same	34	0	2	2	2	Mixed
2896	Pure-bred	Great Dane	Female neutered	F	N	5.83	70	No	No	NA	NA	NA	Control	NA	NA	NA	NA	NA	NA	NA	NA	NA	NA	NA	NA	NA	NA	NA	NA	NA	Never	Never	Never	Never	Never	Never	Never	The same	The same	The same	The same	The same	The same	34	0	2	2	2	Mixed
1073	Pure-bred	Spaniel (Cocker)	Male neutered	M	N	5.83	17	Yes	No	NA	NA	NA	Control	NA	NA	NA	NA	NA	NA	NA	NA	NA	NA	NA	NA	NA	NA	NA	NA	NA	Once a week	Once a week	Never	Never	Never	Once a month	1-30% of the times	The same	The same	The same	The same	The same	The same	40	0	1	1	2	Mixed
3112	Cross-bred	Cross Breed	Male neutered	M	N	5.83	31	No	No	NA	NA	NA	Control	NA	NA	NA	NA	NA	NA	NA	NA	NA	NA	NA	NA	NA	NA	NA	NA	NA	Never	Never	Never	Never	Never	Never	1-30% of the times	The same	The same	The same	The same	The same	Slightly more	34	0	0	1	2	Mixed
634	Pure-bred	Border Collie	Female neutered	F	N	5.83	15	No	No	NA	NA	NA	Control	NA	NA	NA	NA	NA	NA	NA	NA	NA	NA	NA	NA	NA	NA	NA	NA	NA	Never	Never	Never	Never	Never	Never	Never	The same	The same	The same	The same	The same	The same	34	0	1	1	2	Mixed
2474	Pure-bred	Whippet	Male entire	M	E	5.83	11	Yes	No	NA	NA	NA	Control	NA	NA	NA	NA	NA	NA	NA	NA	NA	NA	NA	NA	NA	NA	NA	NA	NA	Never	Never	Never	Never	Never	Never	Never	The same	The same	The same	The same	The same	The same	34	0	0	0	2	Reward only
123	Pure-bred	Bernese Mountain Dog	Female neutered	F	N	5.92	47	Yes	I don't know	NA	NA	NA	Control	NA	NA	NA	NA	NA	NA	NA	NA	NA	NA	NA	NA	NA	NA	NA	NA	NA	Never	Never	Never	Never	Never	Never	Never	The same	The same	The same	The same	The same	The same	34	0	0	3	4	Mixed
4372	Pure-bred	Spaniel (English Springer)	Female neutered	F	N	5.92	14	Yes	No	NA	NA	NA	Control	NA	NA	NA	NA	NA	NA	NA	NA	NA	NA	NA	NA	NA	NA	NA	NA	NA	Never	Never	Never	Never	Never	Never	Never	Much less	Much less	Much less	Much less	Much less	The same	18	0	3	2	4	Mixed
3528	Pure-bred	Border Collie	Female neutered	F	N	5.92	27	Yes	No	NA	NA	NA	Control	NA	NA	NA	NA	NA	NA	NA	NA	NA	NA	NA	NA	NA	NA	NA	NA	NA	Never	Never	Never	Never	Never	Never	Never	The same	The same	The same	The same	The same	Slightly more	33	0	1	2	4	Mixed
3409	Pure-bred	Border Collie	Female neutered	F	N	5.92	20	No	No	NA	NA	NA	Control	NA	NA	NA	NA	NA	NA	NA	NA	NA	NA	NA	NA	NA	NA	NA	NA	NA	Never	Once a day	Never	Never	Never	Never	Never	The same	The same	The same	The same	The same	The same	37	0	3	2	4	Mixed
2362	Pure-bred	Spaniel (Cocker)	Female entire	F	E	5.92	11	Yes	No	NA	NA	NA	Control	NA	NA	NA	NA	NA	NA	NA	NA	NA	NA	NA	NA	NA	NA	NA	NA	NA	Never	Never	Never	Never	Never	Never	Never	The same	The same	The same	The same	The same	The same	34	0	5	1	4	Mixed
843	Pure-bred	Shih Tzu	Female neutered	F	N	5.92	6	No	No	NA	NA	NA	Control	NA	NA	NA	NA	NA	NA	NA	NA	NA	NA	NA	NA	NA	NA	NA	NA	NA	Never	Never	Never	Never	Never	Never	Never	The same	The same	The same	The same	The same	Slightly less	35	0	1	0	4	Reward only
865	Pure-bred	Retriever (Labrador)	Female neutered	F	N	5.92	29	Yes	No	NA	NA	NA	Control	NA	NA	NA	NA	NA	NA	NA	NA	NA	NA	NA	NA	NA	NA	NA	NA	NA	Never	Never	Never	Never	Never	Never	Never	The same	The same	Slightly more	The same	The same	The same	35	0	0	0	4	Reward only
706	Pure-bred	Jack Russell Terrier	Female neutered	F	N	5.92	9	Yes	No	NA	NA	NA	Control	NA	NA	NA	NA	NA	NA	NA	NA	NA	NA	NA	NA	NA	NA	NA	NA	NA	Never	Never	Never	Never	Never	Never	Never	The same	The same	The same	The same	The same	The same	34	0	0	4	3	Mixed
3496	Cross-bred	Cross Breed	Female neutered	F	N	5.92	10	No	No	NA	NA	NA	Control	NA	NA	NA	NA	NA	NA	NA	NA	NA	NA	NA	NA	NA	NA	NA	NA	NA	Never	Never	Never	Never	Never	Never	Never	Much less	Much less	The same	The same	The same	The same	30	0	0	3	3	Mixed
2754	Pure-bred	Weimaraner	Male neutered	M	N	5.92	32	No	No	NA	NA	NA	Control	NA	NA	NA	NA	NA	NA	NA	NA	NA	NA	NA	NA	NA	NA	NA	NA	NA	Never	Once a week	Never	Never	Never	Never	Never	The same	Slightly more	The same	The same	The same	Much less	39	0	0	3	3	Mixed
3922	Pure-bred	Staffordshire Bull Terrier	Male neutered	M	N	5.92	20	Yes	No	NA	NA	NA	Control	NA	NA	NA	NA	NA	NA	NA	NA	NA	NA	NA	NA	NA	NA	NA	NA	NA	Never	Once a month	Never	Once a week	Never	Once a month	Never	The same	The same	Slightly more	The same	The same	Slightly less	40	0	1	3	3	Mixed
1130	Cross-bred	Cross Breed	Female neutered	F	N	5.92	6	Yes	No	NA	NA	NA	Control	NA	NA	NA	NA	NA	NA	NA	NA	NA	NA	NA	NA	NA	NA	NA	NA	NA	Never	Once a day	Never	Never	Never	Never	1-30% of the times	The same	Slightly more	Much less	The same	The same	The same	37	0	2	3	3	Mixed
2221	Pure-bred	English Setter	Female entire	F	E	5.92	27	No	No	NA	NA	NA	Control	NA	NA	NA	NA	NA	NA	NA	NA	NA	NA	NA	NA	NA	NA	NA	NA	NA	Never	Never	Never	Never	Never	Never	Never	The same	The same	The same	The same	The same	The same	34	0	NA	2	3	Mixed
3325	Pure-bred	German Shepherd Dog	Male entire	M	E	5.92	57	No	No	NA	NA	NA	Control	NA	NA	NA	NA	NA	NA	NA	NA	NA	NA	NA	NA	NA	NA	NA	NA	NA	Never	Once a month	Never	Never	Never	More than once a day	Never	The same	The same	The same	The same	The same	The same	39	0	1	2	3	Mixed
3944	Pure-bred	Spaniel (Cocker)	Female neutered	F	N	5.92	10	No	No	NA	NA	NA	Control	NA	NA	NA	NA	NA	NA	NA	NA	NA	NA	NA	NA	NA	NA	NA	NA	NA	Never	Never	Never	Never	Never	Never	Never	The same	The same	The same	The same	The same	The same	34	0	3	1	3	Mixed
1375	Pure-bred	Cavalier King Charles Spaniel	Female neutered	F	N	5.92	10	Yes	No	NA	NA	NA	Control	NA	NA	NA	NA	NA	NA	NA	NA	NA	NA	NA	NA	NA	NA	NA	NA	NA	More than once a day	More than once a day	Never	Never	Never	More than once a day	Never	Slightly more	Slightly more	Much less	Much less	Much less	Much less	38	0	0	1	3	Mixed
2478	Pure-bred	Retriever (Labrador)	Male neutered	M	N	5.92	28	Yes	No	NA	NA	NA	Control	NA	NA	NA	NA	NA	NA	NA	NA	NA	NA	NA	NA	NA	NA	NA	NA	NA	Never	Never	Never	Never	Never	Never	Never	The same	The same	The same	The same	The same	The same	34	0	3	0	3	Reward only
4149	Cross-bred	Cross Breed	Male neutered	M	N	5.92	18	Yes	No	NA	NA	NA	Control	NA	NA	NA	NA	NA	NA	NA	NA	NA	NA	NA	NA	NA	NA	NA	NA	NA	Never	Never	Never	Never	Never	Never	Never	The same	The same	The same	The same	The same	The same	34	0	2	0	3	Reward only
2583	Pure-bred	German Shepherd Dog	Female neutered	F	N	5.92	39	Yes	No	NA	NA	NA	Control	NA	NA	NA	NA	NA	NA	NA	NA	NA	NA	NA	NA	NA	NA	NA	NA	NA	Never	Never	Never	Never	Never	Never	Never	The same	The same	Slightly more	The same	The same	The same	35	0	0	3	2	Mixed
1265	Pure-bred	King Charles Spaniel	Male neutered	M	N	5.92	9	Yes	No	NA	NA	NA	Control	NA	NA	NA	NA	NA	NA	NA	NA	NA	NA	NA	NA	NA	NA	NA	NA	NA	Never	Never	Never	Never	Never	Never	Never	The same	The same	The same	The same	The same	The same	34	0	0	2	2	Mixed
4201	Pure-bred	Tibetan Terrier	Female entire	F	E	5.92	12	Yes	No	NA	NA	NA	Control	NA	NA	NA	NA	NA	NA	NA	NA	NA	NA	NA	NA	NA	NA	NA	NA	NA	Never	Never	Never	Never	Never	Never	Never	The same	The same	The same	The same	The same	The same	34	0	4	2	2	Mixed
2696	Pure-bred	Dachshund (Miniature Long-Haired)	Female entire	F	E	5.92	5	No	No	NA	NA	NA	Control	NA	NA	NA	NA	NA	NA	NA	NA	NA	NA	NA	NA	NA	NA	NA	NA	NA	Never	Never	Never	Never	Never	Never	Never	Much less	Much less	Much less	Much less	Much less	The same	18	0	4	2	2	Mixed
1216	Pure-bred	Bull Terrier	Male neutered	M	N	6	30	Yes	No	NA	NA	NA	Control	NA	NA	NA	NA	NA	NA	NA	NA	NA	NA	NA	NA	NA	NA	NA	NA	NA	Never	Never	Never	Never	Never	Never	Never	The same	The same	The same	The same	The same	The same	34	0	0	3	4	Mixed
3823	Pure-bred	Border Collie	Female neutered	F	N	6	16	Yes	Yes	NA	NA	NA	Control	NA	NA	NA	NA	NA	NA	NA	NA	NA	NA	NA	NA	NA	NA	NA	NA	NA	Never	Never	Never	Never	Never	Never	1-30% of the times	Much less	Much less	Much less	Much less	Much less	Slightly more	18	0	4	2	4	Mixed
80	Pure-bred	Cross Breed	Male neutered	M	N	6	10	Yes	No	NA	NA	NA	Control	NA	NA	NA	NA	NA	NA	NA	NA	NA	NA	NA	NA	NA	NA	NA	NA	NA	Never	Never	Never	Never	Never	Never	Never	The same	The same	The same	The same	The same	Slightly more	33	0	1	2	4	Mixed
4123	Pure-bred	Poodle (Miniature)	Female neutered	F	N	6	10	Yes	No	NA	NA	NA	Control	NA	NA	NA	NA	NA	NA	NA	NA	NA	NA	NA	NA	NA	NA	NA	NA	NA	Never	Never	Never	Never	Never	Once a week	Never	The same	The same	The same	The same	The same	The same	36	0	2	2	4	Mixed
3785	Pure-bred	Border Collie	Female neutered	F	N	6	16	Yes	No	NA	NA	NA	Control	NA	NA	NA	NA	NA	NA	NA	NA	NA	NA	NA	NA	NA	NA	NA	NA	NA	Never	Never	Never	Never	Never	Never	Never	The same	The same	The same	The same	The same	The same	34	0	NA	2	4	Mixed
4357	Pure-bred	Spaniel (Cocker)	Male neutered	M	N	6	18	Yes	No	NA	NA	NA	Control	NA	NA	NA	NA	NA	NA	NA	NA	NA	NA	NA	NA	NA	NA	NA	NA	NA	Never	Never	Never	Never	Never	Never	Never	The same	The same	The same	The same	The same	The same	34	0	4	1	4	Mixed
2456	Pure-bred	Retriever (Labrador)	Female entire	F	E	6	26	No	No	NA	NA	NA	Control	NA	NA	NA	NA	NA	NA	NA	NA	NA	NA	NA	NA	NA	NA	NA	NA	NA	Never	Never	Never	Never	Never	Never	Never	The same	The same	The same	The same	The same	The same	34	0	NA	1	4	Mixed
3134	Pure-bred	Spaniel (Cocker)	Female neutered	F	N	6	13	Yes	No	NA	NA	NA	Control	NA	NA	NA	NA	NA	NA	NA	NA	NA	NA	NA	NA	NA	NA	NA	NA	NA	Never	Never	Never	Never	Never	More than once a day	1-30% of the times	The same	The same	The same	The same	The same	The same	39	0	2	1	4	Mixed
1058	Cross-bred	Cross Breed	Female neutered	F	N	6	17	Yes	No	NA	NA	NA	Control	NA	NA	NA	NA	NA	NA	NA	NA	NA	NA	NA	NA	NA	NA	NA	NA	NA	Never	Once a week	Never	Never	Never	Never	Never	The same	Slightly more	The same	The same	The same	The same	37	0	2	0	4	Reward only
2004	Pure-bred	Retriever (Labrador)	Female neutered	F	N	6	28	Yes	No	NA	NA	NA	Control	NA	NA	NA	NA	NA	NA	NA	NA	NA	NA	NA	NA	NA	NA	NA	NA	NA	Never	Never	Never	Never	Never	Never	Never	The same	The same	The same	The same	The same	Slightly less	35	0	NA	0	4	Reward only
4224	Cross-bred	Cross Breed	Male neutered	M	N	6	40	No	No	NA	NA	NA	Control	NA	NA	NA	NA	NA	NA	NA	NA	NA	NA	NA	NA	NA	NA	NA	NA	NA	Never	Never	Never	Never	Never	Never	1-30% of the times	Much less	Much less	Slightly more	The same	Much less	Slightly more	25	0	0	0	4	Reward only
4332	Pure-bred	Spaniel (Cocker)	Female neutered	F	N	6	13	Yes	No	NA	NA	NA	Control	NA	NA	NA	NA	NA	NA	NA	NA	NA	NA	NA	NA	NA	NA	NA	NA	NA	Never	Never	Never	Never	Never	Never	Never	The same	The same	The same	The same	The same	Slightly more	33	0	3	0	4	Reward only
3982	Pure-bred	Bull Terrier	Female neutered	F	N	6	18	Yes	No	NA	NA	NA	Control	NA	NA	NA	NA	NA	NA	NA	NA	NA	NA	NA	NA	NA	NA	NA	NA	NA	Never	Never	Never	Never	Never	Never	Never	The same	The same	The same	The same	The same	The same	34	0	1	4	3	Mixed
2910	Pure-bred	Eurasier	Male entire	M	E	6	30	Yes	No	NA	NA	NA	Control	NA	NA	NA	NA	NA	NA	NA	NA	NA	NA	NA	NA	NA	NA	NA	NA	NA	Once a month	Never	Never	Never	Never	Once a month	Never	The same	The same	The same	The same	The same	The same	36	0	5	3	3	Mixed
4202	Cross-bred	Staffordshire Bull Terrier	Male neutered	M	N	6	32	Yes	Yes	NA	NA	NA	Control	NA	NA	NA	NA	NA	NA	NA	NA	NA	NA	NA	NA	NA	NA	NA	NA	NA	Never	More than once a day	Never	Never	Never	Once a week	1-30% of the times	The same	The same	Much less	The same	The same	The same	39	0	4	3	3	Mixed
885	Cross-bred	Cross Breed	Male neutered	M	N	6	10	Yes	No	NA	NA	NA	Control	NA	NA	NA	NA	NA	NA	NA	NA	NA	NA	NA	NA	NA	NA	NA	NA	NA	Never	Never	Never	Never	Once a month	Never	Never	The same	The same	The same	The same	The same	The same	35	0	0	3	3	Mixed
2855	Pure-bred	Weimaraner	Male neutered	M	N	6	34	No	No	NA	NA	NA	Control	NA	NA	NA	NA	NA	NA	NA	NA	NA	NA	NA	NA	NA	NA	NA	NA	NA	Never	Never	Never	Never	Never	Never	Never	The same	The same	The same	The same	The same	The same	34	0	0	3	3	Mixed
1725	Cross-bred	Border Collie	Male neutered	M	N	6	20	Yes	No	NA	NA	NA	Control	NA	NA	NA	NA	NA	NA	NA	NA	NA	NA	NA	NA	NA	NA	NA	NA	NA	Never	Never	Never	Never	Never	Never	Never	The same	The same	The same	The same	The same	The same	34	0	0	2	3	Mixed
4111	Pure-bred	Retriever (Golden)	Female neutered	F	N	6	26	No	No	NA	NA	NA	Control	NA	NA	NA	NA	NA	NA	NA	NA	NA	NA	NA	NA	NA	NA	NA	NA	NA	Never	Never	Never	Never	Never	Never	Never	Much less	Much less	Much less	Much less	Much less	The same	18	0	2	2	3	Mixed
704	Cross-bred	Cross Breed	Male neutered	M	N	6	16	Yes	No	NA	NA	NA	Control	NA	NA	NA	NA	NA	NA	NA	NA	NA	NA	NA	NA	NA	NA	NA	NA	NA	Never	Never	Never	Never	Never	Never	Never	The same	The same	Slightly less	The same	The same	Slightly more	32	0	2	2	3	Mixed
2730	Pure-bred	German Shepherd Dog	Female neutered	F	N	6	38	Yes	No	NA	NA	NA	Control	NA	NA	NA	NA	NA	NA	NA	NA	NA	NA	NA	NA	NA	NA	NA	NA	NA	Never	Never	Never	Never	Never	Never	Never	The same	The same	The same	The same	The same	The same	34	0	2	2	3	Mixed
2249	Cross-bred	Cross Breed	Male neutered	M	N	6	10	No	No	NA	NA	NA	Control	NA	NA	NA	NA	NA	NA	NA	NA	NA	NA	NA	NA	NA	NA	NA	NA	NA	Never	Never	Never	Never	Never	Never	Never	The same	The same	The same	The same	The same	The same	34	0	0	2	3	Mixed
2304	Cross-bred	Retriever (Labrador)	Female neutered	F	N	6	27	Yes	Yes	NA	NA	NA	Control	NA	NA	NA	NA	NA	NA	NA	NA	NA	NA	NA	NA	NA	NA	NA	NA	NA	Once a day	More than once a day	Once a day	Once a day	Never	Once a week	1-30% of the times	Slightly more	Much more	The same	The same	Slightly more	The same	56	1	0	2	3	Mixed
3024	Pure-bred	Border Collie	Female neutered	F	N	6	25	Yes	No	NA	NA	NA	Control	NA	NA	NA	NA	NA	NA	NA	NA	NA	NA	NA	NA	NA	NA	NA	NA	NA	Never	Never	Never	Never	Never	Never	Never	The same	The same	The same	The same	The same	The same	34	0	0	2	3	Mixed
2443	Pure-bred	Retriever (Labrador)	Female neutered	F	N	6	25	Yes	Yes	NA	NA	NA	Control	NA	NA	NA	NA	NA	NA	NA	NA	NA	NA	NA	NA	NA	NA	NA	NA	NA	Never	Never	Never	Never	Never	Once a week	Never	The same	The same	The same	The same	The same	Slightly more	35	0	2	2	3	Mixed
4482	Cross-bred	Cross Breed	Male neutered	M	N	6	7	Yes	No	NA	NA	NA	Control	NA	NA	NA	NA	NA	NA	NA	NA	NA	NA	NA	NA	NA	NA	NA	NA	NA	Never	Never	Never	Never	Never	Never	1-30% of the times	The same	The same	The same	The same	The same	The same	35	0	3	2	3	Mixed
4312	Pure-bred	Poodle (Miniature)	Male neutered	M	N	6	11	Yes	No	NA	NA	NA	Control	NA	NA	NA	NA	NA	NA	NA	NA	NA	NA	NA	NA	NA	NA	NA	NA	NA	Never	Never	Never	Never	Never	Never	Never	The same	The same	The same	The same	The same	The same	34	0	0	1	3	Mixed
152	Pure-bred	Boxer	Male neutered	M	N	6	29	No	No	NA	NA	NA	Control	NA	NA	NA	NA	NA	NA	NA	NA	NA	NA	NA	NA	NA	NA	NA	NA	NA	Never	Never	Never	Never	Never	Never	Never	The same	The same	The same	The same	The same	The same	34	0	2	1	3	Mixed
4226	Cross-bred	Cross Breed	Female neutered	F	N	6	22	Yes	No	NA	NA	NA	Control	NA	NA	NA	NA	NA	NA	NA	NA	NA	NA	NA	NA	NA	NA	NA	NA	NA	Never	Never	Never	Never	Never	Never	1-30% of the times	The same	The same	The same	The same	The same	The same	35	0	3	1	3	Mixed
1558	Cross-bred	Cross Breed	Male neutered	M	N	6	20	Yes	No	NA	NA	NA	Control	NA	NA	NA	NA	NA	NA	NA	NA	NA	NA	NA	NA	NA	NA	NA	NA	NA	Never	Never	Never	Never	Never	Once a week	Never	The same	The same	The same	The same	The same	The same	36	0	0	1	3	Mixed
3503	Pure-bred	Retriever (Labrador)	Male entire	M	E	6	25	Yes	No	NA	NA	NA	Control	NA	NA	NA	NA	NA	NA	NA	NA	NA	NA	NA	NA	NA	NA	NA	NA	NA	Never	Never	Never	Never	Never	Never	Never	The same	The same	The same	The same	The same	The same	34	0	0	1	3	Mixed
2357	Pure-bred	Retriever (Flat Coated)	Female entire	F	E	6	34	Yes	No	NA	NA	NA	Control	NA	NA	NA	NA	NA	NA	NA	NA	NA	NA	NA	NA	NA	NA	NA	NA	NA	Never	Never	Never	Never	Never	Never	Never	The same	The same	The same	The same	The same	The same	34	0	8	0	3	Reward only
3714	Pure-bred	Retriever (Labrador)	Male neutered	M	N	6	25	Yes	No	NA	NA	NA	Control	NA	NA	NA	NA	NA	NA	NA	NA	NA	NA	NA	NA	NA	NA	NA	NA	NA	Never	Never	Once a month	Never	Never	Never	Never	The same	The same	The same	The same	The same	Slightly more	34	0	5	0	3	Reward only
3407	Pure-bred	Cavalier King Charles Spaniel	Female neutered	F	N	6	9	Yes	No	NA	NA	NA	Control	NA	NA	NA	NA	NA	NA	NA	NA	NA	NA	NA	NA	NA	NA	NA	NA	NA	Never	Never	Never	Never	Never	Never	Never	The same	The same	The same	The same	The same	The same	34	0	0	0	3	Reward only
3592	Pure-bred	Cavalier King Charles Spaniel	Male neutered	M	N	6	10	No	No	NA	NA	NA	Control	NA	NA	NA	NA	NA	NA	NA	NA	NA	NA	NA	NA	NA	NA	NA	NA	NA	Never	Never	Never	Never	Never	Never	Never	The same	The same	The same	The same	The same	Slightly more	33	0	0	0	3	Reward only
3084	Pure-bred	Retriever (Golden)	Male neutered	M	N	6	38	Yes	No	NA	NA	NA	Control	NA	NA	NA	NA	NA	NA	NA	NA	NA	NA	NA	NA	NA	NA	NA	NA	NA	Never	Never	Never	Never	Once a month	Never	Never	Much less	Much less	Much less	Much less	Much less	Slightly more	18	0	1	0	3	Reward only
4480	Pure-bred	Australian Shepherd	Male entire	M	E	6	21	No	No	NA	NA	NA	Control	NA	NA	NA	NA	NA	NA	NA	NA	NA	NA	NA	NA	NA	NA	NA	NA	NA	Never	Never	Never	Never	Never	Never	Never	The same	The same	The same	The same	The same	Slightly more	33	0	0	3	2	Mixed
1580	Pure-bred	Great Dane	Female neutered	F	N	6	56	No	No	NA	NA	NA	Control	NA	NA	NA	NA	NA	NA	NA	NA	NA	NA	NA	NA	NA	NA	NA	NA	NA	Never	Once a month	Never	Never	Never	Never	Never	The same	The same	The same	The same	The same	The same	35	0	3	2	2	Mixed
3101	Cross-bred	Cross Breed	Male neutered	M	N	6	20	No	No	NA	NA	NA	Control	NA	NA	NA	NA	NA	NA	NA	NA	NA	NA	NA	NA	NA	NA	NA	NA	NA	Never	Once a month	Once a month	Never	Never	Never	1-30% of the times	The same	The same	The same	The same	The same	Slightly less	38	0	2	2	2	Mixed
725	Pure-bred	Spaniel (English Springer)	Male neutered	M	N	6	17	Yes	No	NA	NA	NA	Control	NA	NA	NA	NA	NA	NA	NA	NA	NA	NA	NA	NA	NA	NA	NA	NA	NA	Never	Never	Never	Never	Never	Never	Never	The same	The same	The same	The same	The same	The same	34	0	0	2	2	Mixed
779	Pure-bred	Rhodesian Ridgeback	Female neutered	F	N	6	36	Yes	No	NA	NA	NA	Control	NA	NA	NA	NA	NA	NA	NA	NA	NA	NA	NA	NA	NA	NA	NA	NA	NA	Never	Never	Never	Never	Never	Never	Never	The same	The same	The same	The same	The same	The same	34	0	5	1	2	Mixed
3452	Pure-bred	Retriever (Labrador)	Male neutered	M	N	6	36	Yes	No	NA	NA	NA	Control	NA	NA	NA	NA	NA	NA	NA	NA	NA	NA	NA	NA	NA	NA	NA	NA	NA	Never	Never	Never	Never	Never	More than once a day	Never	The same	The same	The same	The same	The same	The same	38	0	1	0	2	Reward only
3414	Pure-bred	Retriever (Golden)	Female neutered	F	N	6	27	No	No	NA	NA	NA	Control	NA	NA	NA	NA	NA	NA	NA	NA	NA	NA	NA	NA	NA	NA	NA	NA	NA	Never	Never	Never	Never	Never	Never	Never	The same	The same	The same	The same	The same	The same	34	0	0	0	2	Reward only
3153	Pure-bred	Boxer	Female neutered	F	N	6	25	No	No	NA	NA	NA	Control	NA	NA	NA	NA	NA	NA	NA	NA	NA	NA	NA	NA	NA	NA	NA	NA	NA	Never	Never	Never	Never	Never	Never	Never	The same	The same	The same	The same	The same	The same	34	0	0	0	2	Reward only
2579	Pure-bred	Weimaraner	Female entire	F	E	6	30	No	No	NA	NA	NA	Control	NA	NA	NA	NA	NA	NA	NA	NA	NA	NA	NA	NA	NA	NA	NA	NA	NA	Never	Never	Never	Never	Never	Never	Never	The same	The same	The same	The same	The same	The same	34	0	0	0	2	Reward only
1009	Pure-bred	Glen Of Imaal Terrier	Female entire	F	E	6	24	No	No	NA	NA	NA	Control	NA	NA	NA	NA	NA	NA	NA	NA	NA	NA	NA	NA	NA	NA	NA	NA	NA	Never	Never	Never	Never	Never	Never	Never	The same	The same	The same	The same	The same	The same	34	0	NA	1	1	Mixed
715	Pure-bred	Basset Hound	Female entire	F	E	6	3	No	No	NA	NA	NA	Control	NA	NA	NA	NA	NA	NA	NA	NA	NA	NA	NA	NA	NA	NA	NA	NA	NA	Never	Never	Never	Never	Never	Never	Never	The same	The same	The same	The same	The same	The same	34	0	NA	0	1	Reward only
2695	Pure-bred	Mastiff	Male entire	M	E	6	91	No	No	NA	NA	NA	Control	NA	NA	NA	NA	NA	NA	NA	NA	NA	NA	NA	NA	NA	NA	NA	NA	NA	Never	Never	Never	Never	Never	Never	Never	The same	The same	The same	The same	The same	The same	34	0	0	2	0	Reward only
4170	Pure-bred	Jack Russell Terrier	Female neutered	F	N	6.08	4	Yes	No	NA	NA	NA	Control	NA	NA	NA	NA	NA	NA	NA	NA	NA	NA	NA	NA	NA	NA	NA	NA	NA	Never	Never	Never	Never	Never	Never	Never	The same	The same	The same	The same	The same	The same	34	0	3	4	4	Mixed
4316	Cross-bred	Cross Breed	Female neutered	F	N	6.08	7	Yes	No	NA	NA	NA	Control	NA	NA	NA	NA	NA	NA	NA	NA	NA	NA	NA	NA	NA	NA	NA	NA	NA	Never	Never	Never	Never	Never	Once a month	1-30% of the times	The same	The same	The same	The same	The same	The same	36	0	2	2	4	Mixed
4212	Pure-bred	Beagle	Male neutered	M	N	6.08	18	Yes	No	NA	NA	NA	Control	NA	NA	NA	NA	NA	NA	NA	NA	NA	NA	NA	NA	NA	NA	NA	NA	NA	Never	Never	Never	Never	Never	Never	Never	Much less	Much less	Much less	Much less	Much less	The same	18	0	5	1	4	Mixed
3688	Cross-bred	Cross Breed	Male neutered	M	N	6.08	8	Yes	I don't know	NA	NA	NA	Control	NA	NA	NA	NA	NA	NA	NA	NA	NA	NA	NA	NA	NA	NA	NA	NA	NA	Never	Never	Never	Never	Never	More than once a day	1-30% of the times	The same	The same	Much less	The same	The same	Much more	35	0	0	1	4	Mixed
4467	Pure-bred	Bavarian Mountain Hound	Female neutered	F	N	6.08	22	No	No	NA	NA	NA	Control	NA	NA	NA	NA	NA	NA	NA	NA	NA	NA	NA	NA	NA	NA	NA	NA	NA	Never	Never	Never	Never	Never	Never	Never	The same	The same	The same	The same	The same	The same	34	0	6	1	4	Mixed
632	Cross-bred	Cross Breed	Male neutered	M	N	6.08	40	Yes	No	NA	NA	NA	Control	NA	NA	NA	NA	NA	NA	NA	NA	NA	NA	NA	NA	NA	NA	NA	NA	NA	Once a week	Never	Never	Never	Never	Never	Never	The same	The same	The same	The same	The same	Slightly more	35	0	0	0	4	Reward only
4306	Pure-bred	Bavarian Mountain Hound	Female neutered	F	N	6.08	22	No	No	NA	NA	NA	Control	NA	NA	NA	NA	NA	NA	NA	NA	NA	NA	NA	NA	NA	NA	NA	NA	NA	Never	Once a day	Never	Never	Never	Never	Never	The same	The same	The same	The same	The same	The same	37	0	6	0	4	Reward only
472	Pure-bred	Spaniel (English Springer)	Female neutered	F	N	6.08	21	No	No	NA	NA	NA	Control	NA	NA	NA	NA	NA	NA	NA	NA	NA	NA	NA	NA	NA	NA	NA	NA	NA	Never	Never	Never	Never	Never	Never	Never	The same	The same	The same	The same	The same	The same	34	0	0	0	4	Reward only
4354	Pure-bred	Irish Red & White Setter	Female neutered	F	N	6.08	24	No	No	NA	NA	NA	Control	NA	NA	NA	NA	NA	NA	NA	NA	NA	NA	NA	NA	NA	NA	NA	NA	NA	Never	Never	Never	Never	Never	Never	Never	The same	The same	The same	The same	The same	Slightly more	33	0	5	0	4	Reward only
3904	Pure-bred	Staffordshire Bull Terrier	Female neutered	F	N	6.08	18	Yes	No	NA	NA	NA	Control	NA	NA	NA	NA	NA	NA	NA	NA	NA	NA	NA	NA	NA	NA	NA	NA	NA	Never	Never	Never	Never	Once a week	Once a week	Never	The same	The same	The same	The same	The same	The same	38	0	0	4	3	Mixed
2607	Cross-bred	Cross Breed	Male neutered	M	N	6.08	29	Yes	No	NA	NA	NA	Control	NA	NA	NA	NA	NA	NA	NA	NA	NA	NA	NA	NA	NA	NA	NA	NA	NA	Never	Never	Never	Never	Never	Never	Never	The same	The same	The same	The same	The same	The same	34	0	0	4	3	Mixed
590	Cross-bred	Cross Breed	Female neutered	F	N	6.08	9	Yes	No	NA	NA	NA	Control	NA	NA	NA	NA	NA	NA	NA	NA	NA	NA	NA	NA	NA	NA	NA	NA	NA	Never	Never	Never	Never	Never	Never	Never	The same	The same	The same	The same	The same	The same	34	0	1	3	3	Mixed
2845	Pure-bred	Weimaraner	Female neutered	F	N	6.08	30	No	No	NA	NA	NA	Control	NA	NA	NA	NA	NA	NA	NA	NA	NA	NA	NA	NA	NA	NA	NA	NA	NA	Never	Never	Never	Never	Never	More than once a day	Never	The same	The same	The same	The same	The same	The same	38	0	4	3	3	Mixed
659	Pure-bred	Retriever (Labrador)	Male entire	M	E	6.08	30	Yes	No	NA	NA	NA	Control	NA	NA	NA	NA	NA	NA	NA	NA	NA	NA	NA	NA	NA	NA	NA	NA	NA	More than once a day	Never	Never	Never	Never	Once a day	Never	The same	The same	The same	The same	The same	The same	41	0	0	3	3	Mixed
4117	Cross-bred	Cross Breed	Male neutered	M	N	6.08	18	No	I don't know	NA	NA	NA	Control	NA	NA	NA	NA	NA	NA	NA	NA	NA	NA	NA	NA	NA	NA	NA	NA	NA	Never	Never	Never	Never	Never	Never	Never	The same	The same	The same	The same	The same	The same	34	0	4	2	3	Mixed
3746	Pure-bred	German Shepherd Dog	Male neutered	M	N	6.08	36	Yes	Yes	NA	NA	NA	Control	NA	NA	NA	NA	NA	NA	NA	NA	NA	NA	NA	NA	NA	NA	NA	NA	NA	Never	Never	Never	Never	Never	Once a month	Never	The same	The same	The same	The same	The same	Slightly less	36	0	0	2	3	Mixed
318	Cross-bred	Whippet	Female neutered	F	N	6.08	20	No	Yes	NA	NA	NA	Control	NA	NA	NA	NA	NA	NA	NA	NA	NA	NA	NA	NA	NA	NA	NA	NA	NA	Once a month	Never	Never	Once a month	Never	Once a day	Never	Slightly more	The same	Slightly more	The same	Slightly more	The same	44	0	1	2	3	Mixed
2786	Pure-bred	Weimaraner	Male neutered	M	N	6.08	32	Yes	I don't know	NA	NA	NA	Control	NA	NA	NA	NA	NA	NA	NA	NA	NA	NA	NA	NA	NA	NA	NA	NA	NA	Once a day	Once a month	Once a day	Never	Once a month	Never	Never	The same	The same	The same	The same	The same	The same	42	0	1	2	3	Mixed
2858	Pure-bred	Weimaraner	Female neutered	F	N	6.08	37	Yes	No	NA	NA	NA	Control	NA	NA	NA	NA	NA	NA	NA	NA	NA	NA	NA	NA	NA	NA	NA	NA	NA	Never	Never	Never	Never	Never	Never	Never	The same	The same	The same	The same	The same	The same	34	0	0	2	3	Mixed
3739	Pure-bred	Schnauzer	Male entire	M	E	6.08	7	Yes	No	NA	NA	NA	Control	NA	NA	NA	NA	NA	NA	NA	NA	NA	NA	NA	NA	NA	NA	NA	NA	NA	Never	Never	Never	Never	Never	Never	Never	The same	The same	The same	The same	The same	The same	34	0	0	2	3	Mixed
4328	Pure-bred	Rottweiler	Female neutered	F	N	6.08	32	No	No	NA	NA	NA	Control	NA	NA	NA	NA	NA	NA	NA	NA	NA	NA	NA	NA	NA	NA	NA	NA	NA	Never	Never	Never	Never	Never	Never	Never	The same	The same	The same	The same	The same	The same	34	0	2	2	3	Mixed
3532	Cross-bred	Bulldog	Female neutered	F	N	6.08	24	Yes	No	NA	NA	NA	Control	NA	NA	NA	NA	NA	NA	NA	NA	NA	NA	NA	NA	NA	NA	NA	NA	NA	Never	Never	Never	Never	Never	Never	Never	The same	The same	The same	The same	The same	The same	34	0	3	1	3	Mixed
4094	Pure-bred	Boston Terrier	Female neutered	F	N	6.08	8	Yes	No	NA	NA	NA	Control	NA	NA	NA	NA	NA	NA	NA	NA	NA	NA	NA	NA	NA	NA	NA	NA	NA	Never	Once a month	Never	Never	Never	Never	1-30% of the times	The same	The same	The same	The same	The same	Slightly more	35	0	2	1	3	Mixed
2826	Pure-bred	Weimaraner	Female neutered	F	N	6.08	36	Yes	No	NA	NA	NA	Control	NA	NA	NA	NA	NA	NA	NA	NA	NA	NA	NA	NA	NA	NA	NA	NA	NA	Never	Never	Once a month	Never	Never	Never	Never	The same	The same	The same	The same	The same	Slightly less	36	0	NA	1	3	Mixed
3126	Cross-bred	Cross Breed	Female entire	F	E	6.08	24	No	No	NA	NA	NA	Control	NA	NA	NA	NA	NA	NA	NA	NA	NA	NA	NA	NA	NA	NA	NA	NA	NA	Never	Never	Never	Never	Never	Never	1-30% of the times	The same	The same	The same	The same	The same	The same	35	0	NA	1	3	Mixed
4318	Cross-bred	Cross Breed	Female entire	F	E	6.08	12	No	No	NA	NA	NA	Control	NA	NA	NA	NA	NA	NA	NA	NA	NA	NA	NA	NA	NA	NA	NA	NA	NA	Never	Never	Never	Never	Never	Never	Never	The same	The same	The same	The same	The same	The same	34	0	3	0	3	Reward only
379	Pure-bred	Cavalier King Charles Spaniel	Male entire	M	E	6.08	12	No	Yes	NA	NA	NA	Control	NA	NA	NA	NA	NA	NA	NA	NA	NA	NA	NA	NA	NA	NA	NA	NA	NA	Never	Never	Never	Never	Never	Never	Never	Much less	Much less	Much less	Much less	Much less	The same	18	0	1	0	3	Reward only
604	Cross-bred	Cross Breed	Male neutered	M	N	6.08	11	Yes	No	NA	NA	NA	Control	NA	NA	NA	NA	NA	NA	NA	NA	NA	NA	NA	NA	NA	NA	NA	NA	NA	Never	Never	Never	Never	Never	Never	Never	The same	The same	The same	The same	The same	The same	34	0	2	0	3	Reward only
809	Pure-bred	Cairn Terrier	Female neutered	F	N	6.08	10	No	No	NA	NA	NA	Control	NA	NA	NA	NA	NA	NA	NA	NA	NA	NA	NA	NA	NA	NA	NA	NA	NA	Never	Never	Never	Never	Never	Never	Never	The same	The same	Slightly more	The same	The same	The same	35	0	0	2	2	Mixed
2011	Pure-bred	Border Collie	Female entire	F	E	6.08	19	No	No	NA	NA	NA	Control	NA	NA	NA	NA	NA	NA	NA	NA	NA	NA	NA	NA	NA	NA	NA	NA	NA	More than once a day	Once a day	Never	Never	Never	Never	Never	The same	The same	The same	The same	The same	The same	41	0	0	2	2	Mixed
777	Cross-bred	Cavalier King Charles Spaniel	Female neutered	F	N	6.08	6	Yes	No	NA	NA	NA	Control	NA	NA	NA	NA	NA	NA	NA	NA	NA	NA	NA	NA	NA	NA	NA	NA	NA	Never	Never	Never	Never	Never	Never	Never	The same	The same	The same	The same	The same	The same	34	0	0	1	2	Mixed
520	Pure-bred	Cavalier King Charles Spaniel	Male neutered	M	N	6.08	16	Yes	No	NA	NA	NA	Control	NA	NA	NA	NA	NA	NA	NA	NA	NA	NA	NA	NA	NA	NA	NA	NA	NA	Never	Never	Never	Never	Never	Never	Never	The same	The same	The same	The same	The same	The same	34	0	0	1	2	Mixed
2505	Cross-bred	Cross Breed	Female neutered	F	N	6.08	15	Yes	No	NA	NA	NA	Control	NA	NA	NA	NA	NA	NA	NA	NA	NA	NA	NA	NA	NA	NA	NA	NA	NA	Never	Never	Never	Never	Never	Never	Never	The same	The same	The same	The same	The same	The same	34	0	0	1	2	Mixed
3367	Pure-bred	Retriever (Labrador)	Male entire	M	E	6.08	45	Yes	No	NA	NA	NA	Control	NA	NA	NA	NA	NA	NA	NA	NA	NA	NA	NA	NA	NA	NA	NA	NA	NA	Never	Never	Never	Never	Never	Never	Never	The same	The same	The same	The same	The same	The same	34	0	0	1	2	Mixed
2039	Pure-bred	Cavalier King Charles Spaniel	Male entire	M	E	6.08	8	No	No	NA	NA	NA	Control	NA	NA	NA	NA	NA	NA	NA	NA	NA	NA	NA	NA	NA	NA	NA	NA	NA	Never	Never	Never	Never	Never	Never	Never	The same	The same	The same	The same	The same	The same	34	0	NA	1	2	Mixed
3172	Pure-bred	Retriever (Golden)	Female neutered	F	N	6.08	NA	Yes	No	NA	NA	NA	Control	NA	NA	NA	NA	NA	NA	NA	NA	NA	NA	NA	NA	NA	NA	NA	NA	NA	Never	Never	Never	Never	Never	Never	Never	The same	The same	The same	The same	The same	The same	34	0	0	0	2	Reward only
4047	Cross-bred	Tibetan Spaniel	Male neutered	M	N	6.08	21	No	No	NA	NA	NA	Control	NA	NA	NA	NA	NA	NA	NA	NA	NA	NA	NA	NA	NA	NA	NA	NA	NA	Never	Once a day	Never	Never	Never	Once a week	Never	Slightly less	The same	The same	The same	The same	The same	38	0	NA	0	0	NA
563	Pure-bred	German Shepherd Dog	Male neutered	M	N	6.17	36	Yes	No	NA	NA	NA	Control	NA	NA	NA	NA	NA	NA	NA	NA	NA	NA	NA	NA	NA	NA	NA	NA	NA	Never	Never	Never	Never	Never	More than once a day	Never	The same	The same	The same	The same	The same	Slightly less	39	0	6	5	4	Mixed
1983	Pure-bred	German Shepherd Dog	Male neutered	M	N	6.17	52	Yes	No	NA	NA	NA	Control	NA	NA	NA	NA	NA	NA	NA	NA	NA	NA	NA	NA	NA	NA	NA	NA	NA	Never	Never	Never	Never	Never	Never	Never	The same	The same	The same	The same	The same	The same	34	0	3	3	4	Mixed
2927	Cross-bred	Cross Breed	Male neutered	M	N	6.17	18	Yes	No	NA	NA	NA	Control	NA	NA	NA	NA	NA	NA	NA	NA	NA	NA	NA	NA	NA	NA	NA	NA	NA	Never	Never	Never	Never	Never	Never	1-30% of the times	The same	The same	The same	The same	The same	Slightly less	36	0	1	3	4	Mixed
630	Pure-bred	Spaniel (English Springer)	Female neutered	F	N	6.17	19	No	No	NA	NA	NA	Control	NA	NA	NA	NA	NA	NA	NA	NA	NA	NA	NA	NA	NA	NA	NA	NA	NA	Never	Never	Never	Never	Never	More than once a day	Never	The same	The same	The same	The same	The same	Slightly less	39	0	2	2	4	Mixed
1001	Pure-bred	Hungarian Wire Haired Vizsla	Male neutered	M	N	6.17	28	Yes	No	NA	NA	NA	Control	NA	NA	NA	NA	NA	NA	NA	NA	NA	NA	NA	NA	NA	NA	NA	NA	NA	Never	Never	Never	Never	Never	Never	Never	Much less	Much less	Much less	Much less	Much less	The same	18	0	NA	2	4	Mixed
4489	Pure-bred	Border Collie	Female neutered	F	N	6.17	17	Yes	No	NA	NA	NA	Control	NA	NA	NA	NA	NA	NA	NA	NA	NA	NA	NA	NA	NA	NA	NA	NA	NA	Never	Never	Once a month	Once a month	Never	More than once a day	1-30% of the times	The same	The same	The same	The same	The same	The same	41	0	5	2	4	Mixed
793	Pure-bred	Border Terrier	Male neutered	M	N	6.17	10	No	Yes	NA	NA	NA	Control	NA	NA	NA	NA	NA	NA	NA	NA	NA	NA	NA	NA	NA	NA	NA	NA	NA	Never	Once a day	Never	Never	Never	Once a day	Never	Much less	The same	The same	The same	The same	The same	38	0	0	1	4	Mixed
3840	Pure-bred	German Shepherd Dog	Female neutered	F	N	6.17	23	Yes	No	NA	NA	NA	Control	NA	NA	NA	NA	NA	NA	NA	NA	NA	NA	NA	NA	NA	NA	NA	NA	NA	Never	Never	Never	Never	Never	Never	Never	The same	The same	The same	The same	The same	The same	34	0	NA	1	4	Mixed
589	Pure-bred	Retriever (Labrador)	Female neutered	F	N	6.17	25	Yes	No	NA	NA	NA	Control	NA	NA	NA	NA	NA	NA	NA	NA	NA	NA	NA	NA	NA	NA	NA	NA	NA	Never	Never	Never	Never	Never	Never	Never	The same	The same	The same	The same	The same	The same	34	0	4	1	4	Mixed
4508	Pure-bred	Border Collie	Male entire	M	E	6.17	20	Yes	No	NA	NA	NA	Control	NA	NA	NA	NA	NA	NA	NA	NA	NA	NA	NA	NA	NA	NA	NA	NA	NA	Never	Never	Never	Never	Never	Never	1-30% of the times	The same	The same	The same	The same	The same	The same	35	0	3	1	4	Mixed
1901	Pure-bred	Border Collie	Male entire	M	E	6.17	19	Yes	No	NA	NA	NA	Control	NA	NA	NA	NA	NA	NA	NA	NA	NA	NA	NA	NA	NA	NA	NA	NA	NA	Never	Never	Never	Never	Never	Never	Never	The same	The same	The same	The same	The same	The same	34	0	2	0	4	Reward only
2870	Pure-bred	Border Collie	Female neutered	F	N	6.17	20	Yes	No	NA	NA	NA	Control	NA	NA	NA	NA	NA	NA	NA	NA	NA	NA	NA	NA	NA	NA	NA	NA	NA	Never	Never	Never	Never	Never	Once a month	Never	The same	The same	The same	The same	The same	Slightly less	36	0	3	0	4	Reward only
2062	Pure-bred	Cavalier King Charles Spaniel	Male neutered	M	N	6.17	12	No	No	NA	NA	NA	Control	NA	NA	NA	NA	NA	NA	NA	NA	NA	NA	NA	NA	NA	NA	NA	NA	NA	Never	Never	Never	Never	Never	Never	Never	The same	The same	The same	The same	The same	The same	34	0	0	4	3	Mixed
733	Cross-bred	Cross Breed	Female neutered	F	N	6.17	13	Yes	No	NA	NA	NA	Control	NA	NA	NA	NA	NA	NA	NA	NA	NA	NA	NA	NA	NA	NA	NA	NA	NA	Never	Never	Never	Never	Never	Never	Never	The same	The same	The same	The same	The same	The same	34	0	0	3	3	Mixed
4144	Cross-bred	Cross Breed	Male neutered	M	N	6.17	NA	Yes	No	NA	NA	NA	Control	NA	NA	NA	NA	NA	NA	NA	NA	NA	NA	NA	NA	NA	NA	NA	NA	NA	Never	Never	Never	Never	Never	Never	Never	The same	The same	The same	The same	The same	The same	34	0	3	3	3	Mixed
1340	Pure-bred	Spaniel (English Springer)	Male neutered	M	N	6.17	18	No	No	NA	NA	NA	Control	NA	NA	NA	NA	NA	NA	NA	NA	NA	NA	NA	NA	NA	NA	NA	NA	NA	Never	Never	Never	Never	Never	Once a day	Never	The same	The same	The same	The same	The same	Slightly more	36	0	0	3	3	Mixed
3412	Cross-bred	Cross Breed	Male neutered	M	N	6.17	7	Yes	No	NA	NA	NA	Control	NA	NA	NA	NA	NA	NA	NA	NA	NA	NA	NA	NA	NA	NA	NA	NA	NA	Never	Never	Never	Never	Never	Once a month	Never	Much less	Much less	Much less	Much less	Much less	The same	19	0	0	3	3	Mixed
681	Pure-bred	Retriever (Flat Coated)	Female neutered	F	N	6.17	28	No	No	NA	NA	NA	Control	NA	NA	NA	NA	NA	NA	NA	NA	NA	NA	NA	NA	NA	NA	NA	NA	NA	Never	Never	Never	Once a month	Never	Never	Never	The same	The same	The same	The same	The same	The same	35	0	1	2	3	Mixed
2686	Pure-bred	Russian Black Terrier	Male neutered	M	N	6.17	60	Yes	No	NA	NA	NA	Control	NA	NA	NA	NA	NA	NA	NA	NA	NA	NA	NA	NA	NA	NA	NA	NA	NA	Never	Never	Never	Never	Never	Never	Never	The same	The same	The same	The same	The same	The same	34	0	1	2	3	Mixed
2790	Pure-bred	Weimaraner	Male neutered	M	N	6.17	42	Yes	No	NA	NA	NA	Control	NA	NA	NA	NA	NA	NA	NA	NA	NA	NA	NA	NA	NA	NA	NA	NA	NA	Once a day	Never	Never	Never	Never	Never	1-30% of the times	The same	The same	The same	The same	The same	Slightly less	39	0	1	1	3	Mixed
145	Pure-bred	Pug	Male neutered	M	N	6.17	8	Yes	No	NA	NA	NA	Control	NA	NA	NA	NA	NA	NA	NA	NA	NA	NA	NA	NA	NA	NA	NA	NA	NA	Never	Never	Never	Never	Never	Never	31-60% of the times	The same	The same	The same	The same	The same	The same	36	0	3	0	3	Reward only
873	Pure-bred	Miniature Schnauzer	Male neutered	M	N	6.17	18	No	No	NA	NA	NA	Control	NA	NA	NA	NA	NA	NA	NA	NA	NA	NA	NA	NA	NA	NA	NA	NA	NA	Never	Never	Never	Never	Never	Never	Never	The same	The same	The same	The same	The same	Much more	32	0	0	0	3	Reward only
4266	Cross-bred	Cross Breed	Female neutered	F	N	6.17	8	No	No	NA	NA	NA	Control	NA	NA	NA	NA	NA	NA	NA	NA	NA	NA	NA	NA	NA	NA	NA	NA	NA	Never	Never	Never	Never	Never	Never	Never	The same	The same	The same	The same	The same	The same	34	0	3	0	3	Reward only
3926	Pure-bred	Border Collie	Female neutered	F	N	6.17	13	Yes	No	NA	NA	NA	Control	NA	NA	NA	NA	NA	NA	NA	NA	NA	NA	NA	NA	NA	NA	NA	NA	NA	Never	Never	Never	Never	Never	Never	Never	The same	The same	The same	The same	The same	The same	34	0	4	0	3	Reward only
2332	Pure-bred	Border Collie	Female neutered	F	N	6.17	15	No	No	NA	NA	NA	Control	NA	NA	NA	NA	NA	NA	NA	NA	NA	NA	NA	NA	NA	NA	NA	NA	NA	Never	Never	Never	Never	Never	Never	Never	The same	The same	The same	The same	The same	The same	34	0	1	0	3	Reward only
855	Pure-bred	Beagle	Female neutered	F	N	6.17	16	No	No	NA	NA	NA	Control	NA	NA	NA	NA	NA	NA	NA	NA	NA	NA	NA	NA	NA	NA	NA	NA	NA	Never	Never	Never	Never	Never	Never	Never	The same	The same	The same	The same	The same	The same	34	0	0	3	2	Mixed
2849	Pure-bred	Hungarian Vizsla	Male entire	M	E	6.17	27	No	No	NA	NA	NA	Control	NA	NA	NA	NA	NA	NA	NA	NA	NA	NA	NA	NA	NA	NA	NA	NA	NA	Never	Never	Never	Never	Never	Never	Never	The same	The same	The same	The same	Slightly more	Slightly less	38	0	5	2	2	Mixed
2358	Pure-bred	Cavalier King Charles Spaniel	Male neutered	M	N	6.17	7	Yes	No	NA	NA	NA	Control	NA	NA	NA	NA	NA	NA	NA	NA	NA	NA	NA	NA	NA	NA	NA	NA	NA	Never	Never	Never	Never	Never	Never	Never	The same	The same	The same	The same	The same	The same	34	0	0	0	2	Reward only
1003	Pure-bred	King Charles Spaniel	Male neutered	M	N	6.17	13	No	No	NA	NA	NA	Control	NA	NA	NA	NA	NA	NA	NA	NA	NA	NA	NA	NA	NA	NA	NA	NA	NA	Never	Never	Never	Never	Never	Never	Never	The same	The same	The same	The same	The same	The same	34	0	0	0	2	Reward only
3473	Pure-bred	Cairn Terrier	Male neutered	M	N	6.17	12	No	No	NA	NA	NA	Control	NA	NA	NA	NA	NA	NA	NA	NA	NA	NA	NA	NA	NA	NA	NA	NA	NA	Never	Never	Never	Never	Never	Never	Never	The same	The same	The same	The same	The same	The same	34	0	0	0	2	Reward only
2847	Pure-bred	Pointer	Male entire	M	E	6.17	30	No	No	NA	NA	NA	Control	NA	NA	NA	NA	NA	NA	NA	NA	NA	NA	NA	NA	NA	NA	NA	NA	NA	Never	Never	Never	Never	Never	Never	Never	The same	The same	The same	The same	The same	The same	34	0	NA	2	1	Mixed
2719	Pure-bred	Russian Black Terrier	Male neutered	M	N	6.17	55	No	No	NA	NA	NA	Control	NA	NA	NA	NA	NA	NA	NA	NA	NA	NA	NA	NA	NA	NA	NA	NA	NA	Never	Never	Never	Never	Never	Never	Never	The same	The same	The same	The same	The same	The same	34	0	0	1	1	Mixed
905	Cross-bred	Cross Breed	Female neutered	F	N	6.17	13	Yes	No	NA	NA	NA	Control	NA	NA	NA	NA	NA	NA	NA	NA	NA	NA	NA	NA	NA	NA	NA	NA	NA	Never	Never	Never	Never	Never	Never	Never	The same	The same	The same	The same	The same	The same	34	0	NA	0	0	NA
3211	Pure-bred	Jack Russell Terrier	Female entire	F	E	6.17	10	No	No	NA	NA	NA	Control	NA	NA	NA	NA	NA	NA	NA	NA	NA	NA	NA	NA	NA	NA	NA	NA	NA	Never	Never	Never	Never	Never	Never	Never	The same	The same	The same	The same	The same	The same	34	0	NA	0	0	NA
2683	Pure-bred	German Shepherd Dog	Male neutered	M	N	6.25	38	Yes	No	NA	NA	NA	Control	NA	NA	NA	NA	NA	NA	NA	NA	NA	NA	NA	NA	NA	NA	NA	NA	NA	Never	Once a month	Never	Never	Once a week	Never	Never	The same	Slightly more	Much less	Much less	Much less	Slightly less	27	0	NA	3	4	Mixed
840	Cross-bred	Cross Breed	Male entire	M	E	6.25	7	Yes	No	NA	NA	NA	Control	NA	NA	NA	NA	NA	NA	NA	NA	NA	NA	NA	NA	NA	NA	NA	NA	NA	Never	Never	Never	Never	Never	Never	1-30% of the times	The same	The same	The same	The same	The same	The same	35	0	2	3	4	Mixed
4209	Pure-bred	Border Collie	Male neutered	M	N	6.25	24	Yes	No	NA	NA	NA	Control	NA	NA	NA	NA	NA	NA	NA	NA	NA	NA	NA	NA	NA	NA	NA	NA	NA	Never	Never	Never	Never	Never	Once a month	Never	The same	The same	The same	The same	The same	The same	35	0	4	3	4	Mixed
4367	Cross-bred	Cross Breed	Male entire	M	E	6.25	12	No	No	NA	NA	NA	Control	NA	NA	NA	NA	NA	NA	NA	NA	NA	NA	NA	NA	NA	NA	NA	NA	NA	Never	Never	Never	Never	Never	Never	Never	The same	The same	The same	The same	The same	The same	34	0	2	1	4	Mixed
1944	Pure-bred	King Charles Spaniel	Male neutered	M	N	6.25	9	Yes	No	NA	NA	NA	Control	NA	NA	NA	NA	NA	NA	NA	NA	NA	NA	NA	NA	NA	NA	NA	NA	NA	Never	Never	Never	Never	Never	Never	Never	The same	The same	The same	The same	The same	The same	34	0	0	1	4	Mixed
2819	Pure-bred	Weimaraner	Female neutered	F	N	6.25	29	Yes	No	NA	NA	NA	Control	NA	NA	NA	NA	NA	NA	NA	NA	NA	NA	NA	NA	NA	NA	NA	NA	NA	Never	Never	Never	Never	Never	Never	Never	The same	The same	The same	The same	The same	The same	34	0	0	1	4	Mixed
1573	Pure-bred	Border Collie	Female neutered	F	N	6.25	22	Yes	No	NA	NA	NA	Control	NA	NA	NA	NA	NA	NA	NA	NA	NA	NA	NA	NA	NA	NA	NA	NA	NA	More than once a day	More than once a day	Never	Never	Never	Once a day	Never	The same	The same	The same	The same	The same	Slightly less	46	0	1	0	4	Reward only
352	Pure-bred	Japanese Shiba Inu	Male entire	M	E	6.25	10	No	No	NA	NA	NA	Control	NA	NA	NA	NA	NA	NA	NA	NA	NA	NA	NA	NA	NA	NA	NA	NA	NA	Never	Never	Never	Never	Never	Never	Never	The same	The same	The same	The same	The same	The same	34	0	3	6	3	Mixed
4026	Cross-bred	Cross Breed	Female neutered	F	N	6.25	8	Yes	No	NA	NA	NA	Control	NA	NA	NA	NA	NA	NA	NA	NA	NA	NA	NA	NA	NA	NA	NA	NA	NA	Never	Never	Never	Never	Never	Once a week	Never	The same	The same	The same	The same	The same	The same	36	0	3	5	3	Mixed
2307	Cross-bred	Belgian Shepherd Dog (Malinois)	Female neutered	F	N	6.25	27	Yes	No	NA	NA	NA	Control	NA	NA	NA	NA	NA	NA	NA	NA	NA	NA	NA	NA	NA	NA	NA	NA	NA	Once a day	Never	Never	Never	Never	Never	Never	The same	The same	The same	The same	The same	The same	37	0	1	4	3	Mixed
3999	Cross-bred	Cross Breed	Male neutered	M	N	6.25	12	Yes	No	NA	NA	NA	Control	NA	NA	NA	NA	NA	NA	NA	NA	NA	NA	NA	NA	NA	NA	NA	NA	NA	Never	Never	Never	Never	Never	Never	Never	The same	The same	The same	The same	The same	The same	34	0	5	4	3	Mixed
3340	Pure-bred	Australian Shepherd	Female neutered	F	N	6.25	13	No	No	NA	NA	NA	Control	NA	NA	NA	NA	NA	NA	NA	NA	NA	NA	NA	NA	NA	NA	NA	NA	NA	Never	Never	Never	Never	Never	Never	Never	The same	The same	The same	The same	The same	The same	34	0	0	4	3	Mixed
970	Pure-bred	Cross Breed	Male neutered	M	N	6.25	34	Yes	No	NA	NA	NA	Control	NA	NA	NA	NA	NA	NA	NA	NA	NA	NA	NA	NA	NA	NA	NA	NA	NA	More than once a day	Never	Never	Never	Never	Once a month	Never	The same	The same	The same	The same	The same	The same	39	0	0	3	3	Mixed
396	Pure-bred	Spaniel (Cocker)	Female neutered	F	N	6.25	10	Yes	No	NA	NA	NA	Control	NA	NA	NA	NA	NA	NA	NA	NA	NA	NA	NA	NA	NA	NA	NA	NA	NA	Never	Never	Never	Never	Never	Never	Never	The same	The same	The same	The same	The same	The same	34	0	1	2	3	Mixed
1874	Pure-bred	Border Collie	Male neutered	M	N	6.25	25	Yes	No	NA	NA	NA	Control	NA	NA	NA	NA	NA	NA	NA	NA	NA	NA	NA	NA	NA	NA	NA	NA	NA	Never	Never	Never	Never	Never	Once a month	Never	The same	The same	The same	The same	The same	The same	35	0	1	2	3	Mixed
3573	Pure-bred	Jack Russell Terrier	Female entire	F	E	6.25	10	No	No	NA	NA	NA	Control	NA	NA	NA	NA	NA	NA	NA	NA	NA	NA	NA	NA	NA	NA	NA	NA	NA	Never	Never	Never	Never	Never	Never	Never	The same	The same	The same	The same	The same	The same	34	0	0	2	3	Mixed
4039	Pure-bred	Hungarian Vizsla	Female neutered	F	N	6.25	24	Yes	No	NA	NA	NA	Control	NA	NA	NA	NA	NA	NA	NA	NA	NA	NA	NA	NA	NA	NA	NA	NA	NA	Never	Never	Never	Never	Never	Once a month	Never	The same	The same	The same	The same	The same	The same	35	0	0	2	3	Mixed
398	Pure-bred	Spaniel (Cocker)	Female neutered	F	N	6.25	10	Yes	No	NA	NA	NA	Control	NA	NA	NA	NA	NA	NA	NA	NA	NA	NA	NA	NA	NA	NA	NA	NA	NA	Never	Never	Never	Never	Once a month	Never	Never	The same	The same	The same	The same	The same	The same	35	0	0	1	3	Mixed
2551	Pure-bred	Schnauzer	Female entire	F	E	6.25	16	No	No	NA	NA	NA	Control	NA	NA	NA	NA	NA	NA	NA	NA	NA	NA	NA	NA	NA	NA	NA	NA	NA	Never	Never	Never	Never	Never	Never	Never	The same	The same	The same	The same	The same	The same	34	0	6	1	3	Mixed
4223	Cross-bred	Border Collie	Female neutered	F	N	6.25	20	Yes	No	NA	NA	NA	Control	NA	NA	NA	NA	NA	NA	NA	NA	NA	NA	NA	NA	NA	NA	NA	NA	NA	More than once a day	Never	Never	Never	Never	Never	Never	The same	The same	The same	The same	The same	The same	38	0	4	1	3	Mixed
701	Cross-bred	Cross Breed	Female neutered	F	N	6.25	8	Yes	No	NA	NA	NA	Control	NA	NA	NA	NA	NA	NA	NA	NA	NA	NA	NA	NA	NA	NA	NA	NA	NA	Never	Never	Never	Never	Never	Never	Never	The same	The same	The same	The same	The same	The same	34	0	0	0	3	Reward only
4459	Pure-bred	Border Collie	Female neutered	F	N	6.25	15	Yes	No	NA	NA	NA	Control	NA	NA	NA	NA	NA	NA	NA	NA	NA	NA	NA	NA	NA	NA	NA	NA	NA	Never	Never	Never	Never	Never	Never	Never	The same	The same	The same	The same	The same	The same	34	0	3	0	3	Reward only
2770	Pure-bred	Rottweiler	Female entire	F	E	6.25	42	No	No	NA	NA	NA	Control	NA	NA	NA	NA	NA	NA	NA	NA	NA	NA	NA	NA	NA	NA	NA	NA	NA	Never	Never	Never	Never	Never	Never	Never	Much less	Much less	Much less	Much less	Much less	The same	18	0	4	0	3	Reward only
4465	Pure-bred	Australian Cattle Dog	Male neutered	M	N	6.25	18	Yes	No	NA	NA	NA	Control	NA	NA	NA	NA	NA	NA	NA	NA	NA	NA	NA	NA	NA	NA	NA	NA	NA	Never	Never	Once a month	Never	Never	Never	Never	Much less	Much less	Much less	Much less	Much less	The same	19	0	2	0	3	Reward only
4053	Pure-bred	Spaniel (English Springer)	Female neutered	F	N	6.25	21	Yes	No	NA	NA	NA	Control	NA	NA	NA	NA	NA	NA	NA	NA	NA	NA	NA	NA	NA	NA	NA	NA	NA	Never	Never	Never	Never	Never	Never	Never	The same	The same	The same	The same	The same	The same	34	0	2	0	3	Reward only
1266	Pure-bred	Spaniel (Cocker)	Female neutered	F	N	6.25	14	Yes	No	NA	NA	NA	Control	NA	NA	NA	NA	NA	NA	NA	NA	NA	NA	NA	NA	NA	NA	NA	NA	NA	Never	Never	Never	Never	Never	Never	Never	The same	The same	The same	The same	The same	The same	34	0	0	3	2	Mixed
567	Pure-bred	Retriever (Labrador)	Male entire	M	E	6.25	32	No	No	NA	NA	NA	Control	NA	NA	NA	NA	NA	NA	NA	NA	NA	NA	NA	NA	NA	NA	NA	NA	NA	Never	Never	Never	Never	Never	Never	Never	The same	The same	The same	The same	The same	The same	34	0	0	2	2	Mixed
2900	Pure-bred	Neapolitan Mastiff	Female entire	F	E	6.25	72	No	No	NA	NA	NA	Control	NA	NA	NA	NA	NA	NA	NA	NA	NA	NA	NA	NA	NA	NA	NA	NA	NA	Never	Never	Never	Never	Never	Never	Never	The same	The same	The same	The same	The same	The same	34	0	2	2	2	Mixed
103	Pure-bred	Hungarian Wire Haired Vizsla	Female entire	F	E	6.25	22	Yes	No	NA	NA	NA	Control	NA	NA	NA	NA	NA	NA	NA	NA	NA	NA	NA	NA	NA	NA	NA	NA	NA	Never	Never	Never	Never	Never	Never	Never	The same	The same	The same	The same	The same	The same	34	0	5	2	2	Mixed
2965	Pure-bred	Dachshund (Miniature Smooth-Haired)	Male entire	M	E	6.25	5	Yes	No	NA	NA	NA	Control	NA	NA	NA	NA	NA	NA	NA	NA	NA	NA	NA	NA	NA	NA	NA	NA	NA	Never	Never	Never	Never	Never	Never	Never	The same	The same	The same	The same	The same	The same	34	0	0	1	2	Mixed
3064	Pure-bred	Spaniel (Cocker)	Male neutered	M	N	6.25	13	Yes	No	NA	NA	NA	Control	NA	NA	NA	NA	NA	NA	NA	NA	NA	NA	NA	NA	NA	NA	NA	NA	NA	Never	Never	Never	Never	Never	Never	Never	The same	The same	The same	The same	The same	The same	34	0	1	1	2	Mixed
2640	Pure-bred	Rottweiler	Female neutered	F	N	6.25	41	No	No	NA	NA	NA	Control	NA	NA	NA	NA	NA	NA	NA	NA	NA	NA	NA	NA	NA	NA	NA	NA	NA	Never	Never	Never	Never	Never	Never	Never	The same	The same	The same	The same	The same	Slightly less	35	0	1	1	2	Mixed
2423	Pure-bred	Dachshund (Wire-Haired)	Female neutered	F	N	6.25	10	No	No	NA	NA	NA	Control	NA	NA	NA	NA	NA	NA	NA	NA	NA	NA	NA	NA	NA	NA	NA	NA	NA	Never	Never	Never	Never	Never	Never	Never	The same	The same	The same	The same	The same	The same	34	0	3	1	2	Mixed
1016	Pure-bred	Glen Of Imaal Terrier	Male entire	M	E	6.25	20	No	No	NA	NA	NA	Control	NA	NA	NA	NA	NA	NA	NA	NA	NA	NA	NA	NA	NA	NA	NA	NA	NA	Never	Never	Never	Never	Never	Never	Never	The same	The same	The same	The same	The same	Slightly more	33	0	4	1	2	Mixed
1305	Pure-bred	Cavalier King Charles Spaniel	Female neutered	F	N	6.25	8	No	No	NA	NA	NA	Control	NA	NA	NA	NA	NA	NA	NA	NA	NA	NA	NA	NA	NA	NA	NA	NA	NA	Never	Never	Never	Never	Never	Never	Never	The same	The same	Much less	The same	The same	The same	32	0	0	1	2	Mixed
3129	Pure-bred	Cavalier King Charles Spaniel	Male neutered	M	N	6.25	10	Yes	No	NA	NA	NA	Control	NA	NA	NA	NA	NA	NA	NA	NA	NA	NA	NA	NA	NA	NA	NA	NA	NA	Never	Never	Never	Never	Never	Never	Never	The same	The same	Much less	The same	The same	The same	32	0	0	0	2	Reward only
1461	Pure-bred	King Charles Spaniel	Male neutered	M	N	6.25	7	Yes	No	NA	NA	NA	Control	NA	NA	NA	NA	NA	NA	NA	NA	NA	NA	NA	NA	NA	NA	NA	NA	NA	Never	Never	Never	Never	Never	Never	Never	The same	The same	The same	The same	The same	The same	34	0	0	0	2	Reward only
3163	Pure-bred	Retriever (Golden)	Male neutered	M	N	6.25	35	Yes	No	NA	NA	NA	Control	NA	NA	NA	NA	NA	NA	NA	NA	NA	NA	NA	NA	NA	NA	NA	NA	NA	Never	Never	Never	Never	Never	Never	Never	The same	The same	The same	The same	The same	The same	34	0	1	0	2	Reward only
241	Pure-bred	Cavalier King Charles Spaniel	Female neutered	F	N	6.25	8	Yes	No	NA	NA	NA	Control	NA	NA	NA	NA	NA	NA	NA	NA	NA	NA	NA	NA	NA	NA	NA	NA	NA	Never	Once a month	Never	Never	Never	Once a week	Never	The same	The same	The same	The same	The same	The same	37	0	0	0	2	Reward only
3338	Cross-bred	Cross Breed	Female neutered	F	N	6.25	7	Yes	No	NA	NA	NA	Control	NA	NA	NA	NA	NA	NA	NA	NA	NA	NA	NA	NA	NA	NA	NA	NA	NA	Never	Never	Never	Never	Never	Once a month	Never	The same	The same	Slightly more	The same	The same	Slightly less	37	0	0	0	2	Reward only
3594	Pure-bred	Cavalier King Charles Spaniel	Female neutered	F	N	6.25	9	Yes	No	NA	NA	NA	Control	NA	NA	NA	NA	NA	NA	NA	NA	NA	NA	NA	NA	NA	NA	NA	NA	NA	Once a week	Never	Never	Never	Never	Once a week	1-30% of the times	The same	The same	The same	The same	The same	The same	39	0	0	1	1	Mixed
2935	Pure-bred	Collie (Rough)	Female neutered	F	N	6.33	71	Yes	No	NA	NA	NA	Control	NA	NA	NA	NA	NA	NA	NA	NA	NA	NA	NA	NA	NA	NA	NA	NA	NA	Never	Never	Never	Never	Never	Once a week	Never	The same	The same	The same	The same	The same	Slightly less	37	0	2	3	4	Mixed
2838	Pure-bred	Weimaraner	Male entire	M	E	6.33	30	Yes	No	NA	NA	NA	Control	NA	NA	NA	NA	NA	NA	NA	NA	NA	NA	NA	NA	NA	NA	NA	NA	NA	Never	Never	Never	Never	Never	Never	Never	The same	The same	Slightly more	The same	The same	The same	35	0	5	3	4	Mixed
2374	Pure-bred	Retriever (Labrador)	Male neutered	M	N	6.33	34	Yes	No	NA	NA	NA	Control	NA	NA	NA	NA	NA	NA	NA	NA	NA	NA	NA	NA	NA	NA	NA	NA	NA	Never	Never	Never	Never	Never	Never	Never	The same	The same	The same	The same	The same	The same	34	0	1	3	4	Mixed
3692	Pure-bred	German Shepherd Dog	Female neutered	F	N	6.33	35	Yes	No	NA	NA	NA	Control	NA	NA	NA	NA	NA	NA	NA	NA	NA	NA	NA	NA	NA	NA	NA	NA	NA	Never	Never	Never	Never	Never	Never	Never	The same	The same	The same	The same	The same	The same	34	0	NA	2	4	Mixed
3269	Pure-bred	Retriever (Labrador)	Female neutered	F	N	6.33	28	Yes	No	NA	NA	NA	Control	NA	NA	NA	NA	NA	NA	NA	NA	NA	NA	NA	NA	NA	NA	NA	NA	NA	Never	Never	Never	Never	Never	Never	Never	The same	The same	The same	The same	The same	The same	34	0	3	1	4	Mixed
2465	Pure-bred	Scottish Terrier	Male entire	M	E	6.33	13	Yes	No	NA	NA	NA	Control	NA	NA	NA	NA	NA	NA	NA	NA	NA	NA	NA	NA	NA	NA	NA	NA	NA	Never	Never	Never	Never	Never	Once a week	Never	The same	The same	The same	The same	The same	The same	36	0	2	0	4	Reward only
2291	Pure-bred	Spaniel (Cocker)	Male neutered	M	N	6.33	13	Yes	No	NA	NA	NA	Control	NA	NA	NA	NA	NA	NA	NA	NA	NA	NA	NA	NA	NA	NA	NA	NA	NA	Never	Never	Never	Never	Once a month	Once a month	Never	The same	The same	The same	The same	The same	The same	36	0	5	0	4	Reward only
239	Cross-bred	Staffordshire Bull Terrier	Female neutered	F	N	6.33	16	Yes	No	NA	NA	NA	Control	NA	NA	NA	NA	NA	NA	NA	NA	NA	NA	NA	NA	NA	NA	NA	NA	NA	Never	Never	Never	Never	Never	Never	Never	The same	The same	The same	The same	The same	The same	34	0	0	0	4	Reward only
2762	Pure-bred	Weimaraner	Female entire	F	E	6.33	27	No	No	NA	NA	NA	Control	NA	NA	NA	NA	NA	NA	NA	NA	NA	NA	NA	NA	NA	NA	NA	NA	NA	Never	Never	Never	Never	Never	Never	Never	The same	The same	The same	The same	The same	The same	34	0	4	4	3	Mixed
837	Pure-bred	Retriever (Labrador)	Female neutered	F	N	6.33	30	Yes	No	NA	NA	NA	Control	NA	NA	NA	NA	NA	NA	NA	NA	NA	NA	NA	NA	NA	NA	NA	NA	NA	Never	Once a month	Never	Never	Never	Never	Never	Much less	Slightly less	Much less	Much less	Much less	Much more	18	0	0	4	3	Mixed
3735	Cross-bred	Cross Breed	Male neutered	M	N	6.33	22	No	No	NA	NA	NA	Control	NA	NA	NA	NA	NA	NA	NA	NA	NA	NA	NA	NA	NA	NA	NA	NA	NA	Never	Never	Never	Never	Never	Never	Never	The same	The same	The same	The same	The same	Much more	32	0	1	2	3	Mixed
2242	Pure-bred	English Setter	Male entire	M	E	6.33	31	No	No	NA	NA	NA	Control	NA	NA	NA	NA	NA	NA	NA	NA	NA	NA	NA	NA	NA	NA	NA	NA	NA	Never	Never	Never	Never	Never	Never	Never	The same	The same	The same	The same	The same	The same	34	0	1	2	3	Mixed
4608	Cross-bred	Cross Breed	Female neutered	F	N	6.33	28	Yes	No	NA	NA	NA	Control	NA	NA	NA	NA	NA	NA	NA	NA	NA	NA	NA	NA	NA	NA	NA	NA	NA	Never	Never	Never	Never	Never	Never	Never	The same	The same	The same	The same	The same	The same	34	0	NA	1	3	Mixed
3418	Pure-bred	Spaniel (Cocker)	Male neutered	M	N	6.33	14	Yes	No	NA	NA	NA	Control	NA	NA	NA	NA	NA	NA	NA	NA	NA	NA	NA	NA	NA	NA	NA	NA	NA	Never	Never	Never	Never	Never	Once a month	Never	The same	The same	The same	The same	The same	The same	35	0	0	1	3	Mixed
989	Pure-bred	Retriever (Labrador)	Female neutered	F	N	6.33	27	No	No	NA	NA	NA	Control	NA	NA	NA	NA	NA	NA	NA	NA	NA	NA	NA	NA	NA	NA	NA	NA	NA	Never	Never	Never	Never	Never	More than once a day	Never	The same	The same	The same	The same	The same	The same	38	0	7	1	3	Mixed
4365	Pure-bred	Poodle (Miniature)	Male entire	M	E	6.33	10	Yes	No	NA	NA	NA	Control	NA	NA	NA	NA	NA	NA	NA	NA	NA	NA	NA	NA	NA	NA	NA	NA	NA	Never	Never	Never	Never	Never	Never	1-30% of the times	The same	The same	The same	The same	The same	The same	35	0	4	0	3	Reward only
3221	Cross-bred	Cross Breed	Male neutered	M	N	6.33	22	Yes	I don't know	NA	NA	NA	Control	NA	NA	NA	NA	NA	NA	NA	NA	NA	NA	NA	NA	NA	NA	NA	NA	NA	Never	Once a week	Never	Never	Never	Once a week	Never	The same	Slightly more	Much more	The same	The same	The same	41	0	0	0	3	Reward only
3246	Cross-bred	Staffordshire Bull Terrier	Female entire	F	E	6.33	17	No	No	NA	NA	NA	Control	NA	NA	NA	NA	NA	NA	NA	NA	NA	NA	NA	NA	NA	NA	NA	NA	NA	Never	Once a month	Never	Never	Never	Never	1-30% of the times	The same	The same	The same	The same	The same	Slightly less	37	0	0	0	3	Reward only
2941	Pure-bred	Spaniel (Welsh Springer)	Female neutered	F	N	6.33	18	No	No	NA	NA	NA	Control	NA	NA	NA	NA	NA	NA	NA	NA	NA	NA	NA	NA	NA	NA	NA	NA	NA	Never	Never	Never	Never	Never	Never	Never	The same	The same	The same	The same	The same	Slightly more	33	0	2	4	2	Mixed
2447	Pure-bred	English Setter	Male entire	M	E	6.33	30	No	No	NA	NA	NA	Control	NA	NA	NA	NA	NA	NA	NA	NA	NA	NA	NA	NA	NA	NA	NA	NA	NA	Never	Never	Never	Never	Never	Never	Never	Much less	Much less	Much less	Much less	Much less	The same	18	0	3	2	2	Mixed
3428	Cross-bred	Cross Breed	Female neutered	F	N	6.33	8	No	No	NA	NA	NA	Control	NA	NA	NA	NA	NA	NA	NA	NA	NA	NA	NA	NA	NA	NA	NA	NA	NA	Never	Never	Never	Never	Never	Never	Never	The same	The same	The same	The same	The same	The same	34	0	0	2	2	Mixed
4686	Pure-bred	Lhasa Apso	Male neutered	M	N	6.33	9	No	No	NA	NA	NA	Control	NA	NA	NA	NA	NA	NA	NA	NA	NA	NA	NA	NA	NA	NA	NA	NA	NA	Never	Never	Never	Never	Never	Never	Never	The same	The same	The same	The same	The same	The same	34	0	NA	2	2	Mixed
543	Pure-bred	Cavalier King Charles Spaniel	Male neutered	M	N	6.33	10	Yes	No	NA	NA	NA	Control	NA	NA	NA	NA	NA	NA	NA	NA	NA	NA	NA	NA	NA	NA	NA	NA	NA	Never	Never	Never	Never	Never	Never	Never	The same	The same	The same	The same	The same	The same	34	0	0	1	2	Mixed
438	Pure-bred	Boxer	Female neutered	F	N	6.33	35	Yes	No	NA	NA	NA	Control	NA	NA	NA	NA	NA	NA	NA	NA	NA	NA	NA	NA	NA	NA	NA	NA	NA	Never	Never	Never	Never	Never	Never	Never	The same	The same	The same	The same	The same	The same	34	0	0	1	2	Mixed
1201	Pure-bred	Spaniel (Cocker)	Male neutered	M	N	6.33	13	Yes	No	NA	NA	NA	Control	NA	NA	NA	NA	NA	NA	NA	NA	NA	NA	NA	NA	NA	NA	NA	NA	NA	Never	Never	Never	Never	Never	Never	Never	Much less	Much less	Much less	Much less	Much less	The same	18	0	1	2	1	Mixed
3248	Pure-bred	Staffordshire Bull Terrier	Male entire	M	E	6.33	26	No	No	NA	NA	NA	Control	NA	NA	NA	NA	NA	NA	NA	NA	NA	NA	NA	NA	NA	NA	NA	NA	NA	Never	Never	Never	Never	Never	Never	Never	The same	The same	The same	The same	The same	The same	34	0	0	2	1	Mixed
771	Pure-bred	West Highland White Terrier	Female entire	F	E	6.33	5	Yes	No	NA	NA	NA	Control	NA	NA	NA	NA	NA	NA	NA	NA	NA	NA	NA	NA	NA	NA	NA	NA	NA	Never	Never	Never	Never	Never	Never	Never	The same	The same	The same	The same	The same	The same	34	0	0	1	1	Mixed
2549	Pure-bred	Alaskan Malamute	Female neutered	F	N	6.33	45	Yes	No	NA	NA	NA	Control	NA	NA	NA	NA	NA	NA	NA	NA	NA	NA	NA	NA	NA	NA	NA	NA	NA	Never	Never	Never	Never	Never	Never	Never	The same	The same	The same	The same	The same	The same	34	0	4	0	1	Reward only
2097	Pure-bred	Border Collie	Male neutered	M	N	6.33	19	Yes	No	NA	NA	NA	Control	NA	NA	NA	NA	NA	NA	NA	NA	NA	NA	NA	NA	NA	NA	NA	NA	NA	Never	Never	Never	Never	Never	Never	Never	Much less	Much less	Much less	Much less	Much less	The same	18	0	NA	0	0	NA
2888	Pure-bred	Akita	Male neutered	M	N	6.33	48	Yes	No	NA	NA	NA	Control	NA	NA	NA	NA	NA	NA	NA	NA	NA	NA	NA	NA	NA	NA	NA	NA	NA	Never	Never	Never	Never	Never	Never	Never	The same	The same	The same	The same	The same	The same	34	0	NA	0	0	NA
4241	Cross-bred	Staffordshire Bull Terrier	Male neutered	M	N	6.42	20	No	No	NA	NA	NA	Control	NA	NA	NA	NA	NA	NA	NA	NA	NA	NA	NA	NA	NA	NA	NA	NA	NA	Never	Never	Never	Never	Never	Never	1-30% of the times	Much less	Much less	Much less	Much less	Much less	The same	19	0	0	3	4	Mixed
264	Pure-bred	Weimaraner	Female neutered	F	N	6.42	30	Yes	No	NA	NA	NA	Control	NA	NA	NA	NA	NA	NA	NA	NA	NA	NA	NA	NA	NA	NA	NA	NA	NA	Never	Never	Never	Never	Never	Once a month	1-30% of the times	The same	The same	The same	The same	The same	Slightly more	35	0	1	3	4	Mixed
2800	Pure-bred	Miniature Pinscher	Female neutered	F	N	6.42	6	Yes	No	NA	NA	NA	Control	NA	NA	NA	NA	NA	NA	NA	NA	NA	NA	NA	NA	NA	NA	NA	NA	NA	Never	Once a week	Never	Never	Never	Never	Never	The same	The same	The same	The same	The same	Slightly more	35	0	NA	2	4	Mixed
4457	Pure-bred	Hungarian Vizsla	Male neutered	M	N	6.42	21	Yes	No	NA	NA	NA	Control	NA	NA	NA	NA	NA	NA	NA	NA	NA	NA	NA	NA	NA	NA	NA	NA	NA	Never	Never	Never	Never	Never	Never	1-30% of the times	The same	The same	The same	The same	The same	The same	35	0	4	1	4	Mixed
3083	Pure-bred	Border Collie	Female neutered	F	N	6.42	18	Yes	No	NA	NA	NA	Control	NA	NA	NA	NA	NA	NA	NA	NA	NA	NA	NA	NA	NA	NA	NA	NA	NA	Never	Never	Never	Never	Never	Once a month	Never	The same	The same	The same	The same	The same	Slightly less	36	0	4	1	4	Mixed
4519	Cross-bred	Cross Breed	Male neutered	M	N	6.42	13	No	No	NA	NA	NA	Control	NA	NA	NA	NA	NA	NA	NA	NA	NA	NA	NA	NA	NA	NA	NA	NA	NA	Never	Never	Never	Never	Never	Never	Never	The same	The same	The same	The same	The same	The same	34	0	3	1	4	Mixed
493	Cross-bred	Cross Breed	Male neutered	M	N	6.42	28	Yes	No	NA	NA	NA	Control	NA	NA	NA	NA	NA	NA	NA	NA	NA	NA	NA	NA	NA	NA	NA	NA	NA	Never	Never	Never	Never	Never	Once a month	Never	The same	The same	The same	The same	The same	Much more	33	0	0	1	4	Mixed
788	Pure-bred	Border Terrier	Female neutered	F	N	6.42	8	Yes	No	NA	NA	NA	Control	NA	NA	NA	NA	NA	NA	NA	NA	NA	NA	NA	NA	NA	NA	NA	NA	NA	Never	Never	Never	Never	Never	Never	Never	The same	The same	The same	The same	The same	The same	34	0	2	0	4	Reward only
2278	Pure-bred	Dachshund (Wire-Haired)	Male neutered	M	N	6.42	15	Yes	No	NA	NA	NA	Control	NA	NA	NA	NA	NA	NA	NA	NA	NA	NA	NA	NA	NA	NA	NA	NA	NA	Never	Never	Never	Never	Never	Never	Never	The same	The same	The same	The same	The same	The same	34	0	0	6	3	Mixed
2295	Pure-bred	German Shepherd Dog	Male neutered	M	N	6.42	37	No	No	NA	NA	NA	Control	NA	NA	NA	NA	NA	NA	NA	NA	NA	NA	NA	NA	NA	NA	NA	NA	NA	Never	Never	Never	Never	Never	Once a week	Never	The same	The same	The same	The same	The same	Slightly less	37	0	2	5	3	Mixed
3466	Pure-bred	Boston Terrier	Male neutered	M	N	6.42	6	No	No	NA	NA	NA	Control	NA	NA	NA	NA	NA	NA	NA	NA	NA	NA	NA	NA	NA	NA	NA	NA	NA	Never	Never	Never	Never	Never	Never	Never	The same	The same	The same	The same	The same	The same	34	0	0	4	3	Mixed
4479	Pure-bred	Staffordshire Bull Terrier	Male neutered	M	N	6.42	21	Yes	No	NA	NA	NA	Control	NA	NA	NA	NA	NA	NA	NA	NA	NA	NA	NA	NA	NA	NA	NA	NA	NA	Never	Once a month	Never	Never	Never	Once a month	1-30% of the times	The same	The same	The same	The same	The same	Slightly more	36	0	0	3	3	Mixed
2960	Cross-bred	Cross Breed	Female neutered	F	N	6.42	25	Yes	No	NA	NA	NA	Control	NA	NA	NA	NA	NA	NA	NA	NA	NA	NA	NA	NA	NA	NA	NA	NA	NA	Never	Never	Never	Never	Never	Never	Never	The same	The same	The same	The same	The same	The same	34	0	0	2	3	Mixed
3779	Cross-bred	Cross Breed	Female neutered	F	N	6.42	14	Yes	No	NA	NA	NA	Control	NA	NA	NA	NA	NA	NA	NA	NA	NA	NA	NA	NA	NA	NA	NA	NA	NA	Never	Never	Never	Never	Never	Never	Never	The same	The same	The same	The same	The same	Much less	36	0	2	2	3	Mixed
4288	Cross-bred	Cross Breed	Male neutered	M	N	6.42	22	Yes	No	NA	NA	NA	Control	NA	NA	NA	NA	NA	NA	NA	NA	NA	NA	NA	NA	NA	NA	NA	NA	NA	Never	Never	Never	Never	Never	Never	Never	The same	The same	The same	The same	The same	The same	34	0	3	1	3	Mixed
2154	Pure-bred	Spaniel (Cocker)	Male neutered	M	N	6.42	18	No	No	NA	NA	NA	Control	NA	NA	NA	NA	NA	NA	NA	NA	NA	NA	NA	NA	NA	NA	NA	NA	NA	Never	Never	Never	Never	Never	Never	Never	The same	The same	The same	The same	The same	The same	34	0	0	1	3	Mixed
4281	Pure-bred	Yorkshire Terrier	Female neutered	F	N	6.42	3	No	No	NA	NA	NA	Control	NA	NA	NA	NA	NA	NA	NA	NA	NA	NA	NA	NA	NA	NA	NA	NA	NA	Never	Never	Never	Never	Never	Never	Never	The same	The same	The same	The same	The same	The same	34	0	4	1	3	Mixed
2562	Cross-bred	Saluki	Male neutered	M	N	6.42	32	Yes	No	NA	NA	NA	Control	NA	NA	NA	NA	NA	NA	NA	NA	NA	NA	NA	NA	NA	NA	NA	NA	NA	Never	Never	Never	Never	Never	Never	Never	The same	The same	The same	The same	The same	The same	34	0	1	1	3	Mixed
1326	Cross-bred	Cross Breed	Male neutered	M	N	6.42	3	No	No	NA	NA	NA	Control	NA	NA	NA	NA	NA	NA	NA	NA	NA	NA	NA	NA	NA	NA	NA	NA	NA	Never	Never	Never	Never	Never	Never	Never	Much less	Much less	Much less	Much less	Much less	The same	18	0	0	0	3	Reward only
2967	Pure-bred	Dachshund (Miniature Wire-Haired)	Female neutered	F	N	6.42	5	Yes	No	NA	NA	NA	Control	NA	NA	NA	NA	NA	NA	NA	NA	NA	NA	NA	NA	NA	NA	NA	NA	NA	Never	Never	Never	Never	Never	Never	Never	The same	The same	The same	The same	The same	The same	34	0	3	0	3	Reward only
1880	Pure-bred	Border Collie	Female neutered	F	N	6.42	24	Yes	No	NA	NA	NA	Control	NA	NA	NA	NA	NA	NA	NA	NA	NA	NA	NA	NA	NA	NA	NA	NA	NA	Never	Once a month	Never	Never	Never	Never	1-30% of the times	The same	The same	The same	The same	The same	Slightly more	35	0	1	3	2	Mixed
3281	Cross-bred	Cross Breed	Female neutered	F	N	6.42	25	No	No	NA	NA	NA	Control	NA	NA	NA	NA	NA	NA	NA	NA	NA	NA	NA	NA	NA	NA	NA	NA	NA	Never	Never	Never	Never	Never	Never	1-30% of the times	Much less	Much less	Much less	Much less	Much less	Slightly less	20	0	1	2	2	Mixed
97	Pure-bred	Glen Of Imaal Terrier	Female neutered	F	N	6.42	22	No	No	NA	NA	NA	Control	NA	NA	NA	NA	NA	NA	NA	NA	NA	NA	NA	NA	NA	NA	NA	NA	NA	Never	Never	Never	Never	Never	Never	Never	The same	The same	The same	The same	The same	The same	34	0	4	1	2	Mixed
3152	Pure-bred	Border Terrier	Female neutered	F	N	6.42	11	Yes	Yes	NA	NA	NA	Control	NA	NA	NA	NA	NA	NA	NA	NA	NA	NA	NA	NA	NA	NA	NA	NA	NA	Once a day	Never	Never	Never	Never	Never	Never	The same	The same	The same	The same	The same	Slightly more	36	0	0	1	2	Mixed
510	Pure-bred	Miniature Schnauzer	Male neutered	M	N	6.42	13	No	No	NA	NA	NA	Control	NA	NA	NA	NA	NA	NA	NA	NA	NA	NA	NA	NA	NA	NA	NA	NA	NA	Never	Never	Never	Never	Never	Never	Never	The same	The same	The same	The same	The same	Much more	32	0	0	0	2	Reward only
4451	Pure-bred	Border Collie	Female neutered	F	N	6.42	17	No	No	NA	NA	NA	Control	NA	NA	NA	NA	NA	NA	NA	NA	NA	NA	NA	NA	NA	NA	NA	NA	NA	Never	Never	Never	Never	Never	Never	Never	Much less	Much less	Much less	Much less	Much less	Much more	16	0	4	0	2	Reward only
260	Pure-bred	Cavalier King Charles Spaniel	Male neutered	M	N	6.42	9	Yes	Yes	NA	NA	NA	Control	NA	NA	NA	NA	NA	NA	NA	NA	NA	NA	NA	NA	NA	NA	NA	NA	NA	Never	Never	Never	Never	Never	Never	Never	Much less	Much less	Much less	Much less	Much less	The same	18	0	0	0	2	Reward only
4073	Cross-bred	Cross Breed	Male neutered	M	N	6.5	6	Yes	No	NA	NA	NA	Control	NA	NA	NA	NA	NA	NA	NA	NA	NA	NA	NA	NA	NA	NA	NA	NA	NA	Never	Never	Never	Never	Never	Never	Never	The same	The same	The same	The same	The same	The same	34	0	1	5	4	Mixed
1043	Pure-bred	Large Munsterlander	Male neutered	M	N	6.5	NA	Yes	No	NA	NA	NA	Control	NA	NA	NA	NA	NA	NA	NA	NA	NA	NA	NA	NA	NA	NA	NA	NA	NA	Never	Never	Never	Never	Never	Once a week	Never	The same	The same	The same	The same	The same	Slightly less	37	0	5	4	4	Mixed
2482	Cross-bred	Cross Breed	Female neutered	F	N	6.5	20	Yes	No	NA	NA	NA	Control	NA	NA	NA	NA	NA	NA	NA	NA	NA	NA	NA	NA	NA	NA	NA	NA	NA	Never	Never	Never	Never	Never	Never	Never	The same	The same	The same	The same	The same	The same	34	0	3	4	4	Mixed
4349	Cross-bred	Cross Breed	Male neutered	M	N	6.5	21	Yes	No	NA	NA	NA	Control	NA	NA	NA	NA	NA	NA	NA	NA	NA	NA	NA	NA	NA	NA	NA	NA	NA	Never	Never	Never	Never	Never	Never	Never	The same	The same	The same	The same	The same	The same	34	0	3	2	4	Mixed
[truncated: 2,541 more rows]
